# Supplementary material for: Horizontal transfer of a 180-kbp genomic fraction among the largest viral genomes
Source: Appl Environ Microbiol. 2026 Jun 18;92(7):e00105-26. doi: 10.1128/aem.00105-26 (PMC13390436; doi:10.1128/aem.00105-26)
Supplement: Table S1 — BLAST hits for the coding sequences. [file aem.00105-26-s0002.xlsx]

## Sheet: Sheet1
	Table S1. BLAST hits for the coding sequences (CDS)
tag	CDS	CDS Length	Hit	Subject length	Identity (%)	Alignment length	Mismatch	Gap open	E-value	Bit Score
0	PanV_biw_3	345	UMO78168.1 hypothetical protein [Pandoravirus belohorizontensis]	482	65.8	336	102	5	4.84e-105	327
0	PanV_biw_3	345	QBZ80608.1 hypothetical protein pclt_cds_7 [Pandoravirus celtis]	330	40.3	340	138	10	2.28e-55	194
0	PanV_biw_3	345	YP_008438950.1 hypothetical protein psal_cds_1425 [Pandoravirus salinus]	315	68.3	123	28	2	2.87e-44	165
0	PanV_biw_3	345	QBZ80610.1 hypothetical protein pclt_cds_9 [Pandoravirus celtis]	325	60.8	143	44	3	1.44e-43	164
0	PanV_biw_3	345	YP_009482703.1 hypothetical protein pqer_cds_12 [Pandoravirus quercus]	313	63.6	132	34	3	4.44e-42	159
0	PanV_biw_3	345	YP_008438920.1 hypothetical protein psal_cds_1406 [Pandoravirus salinus]	472	42.4	328	143	8	3.58e-39	155
0	PanV_biw_3	345	YP_009482699.1 hypothetical protein pqer_cds_8 [Pandoravirus quercus]	755	63	127	34	3	5.64e-37	153
0	PanV_biw_3	345	YP_008438952.1 hypothetical protein psal_cds_1427 [Pandoravirus salinus]	714	48.8	84	39	1	5.24e-14	85.9
0	PanV_biw_3	345	BCU03153.1 hypothetical protein [Pandoravirus japonicus]	732	58.3	60	25	0	1.87e-11	78.2
2	PanV_biw_3	345	BCU03141.1 hypothetical protein [Pandoravirus japonicus]	737	58.3	60	25	0	1.88e-11	78.2
1	PanV_biw_4	165	BCU03153.1 hypothetical protein [Pandoravirus japonicus]	732	47.3	110	48	1	1.36e-18	94
0	PanV_biw_4	165	BCU03141.1 hypothetical protein [Pandoravirus japonicus]	737	47.3	110	48	1	1.37e-18	94
0	PanV_biw_4	165	YP_009482698.1 hypothetical protein pqer_cds_7 [Pandoravirus quercus]	712	46.8	111	49	1	8.66e-18	91.7
0	PanV_biw_4	165	YP_008438952.1 hypothetical protein psal_cds_1427 [Pandoravirus salinus]	714	44.6	112	52	1	1.4e-16	88.2
2	PanV_biw_4	165	YP_009481607.1 hypothetical protein pmac_cds_923 [Pandoravirus macleodensis]	789	38.7	106	52	2	3.26e-09	67
1	PanV_biw_5	129	YP_009482700.1 hypothetical protein pqer_cds_9 [Pandoravirus quercus]	805	82.3	124	22	0	1.12e-55	196
2	PanV_biw_5	129	UMO78171.1 hypothetical protein [Pandoravirus belohorizontensis]	667	86.3	102	14	0	2.68e-48	175
1	PanV_biw_6	337	YP_009482700.1 hypothetical protein pqer_cds_9 [Pandoravirus quercus]	805	69.6	293	62	6	1.46e-102	330
0	PanV_biw_6	337	UMO78171.1 hypothetical protein [Pandoravirus belohorizontensis]	667	52.4	185	67	3	6.18e-45	174
0	PanV_biw_6	337	WBR14178.1 major outer envelope glycoprotein domain-like protein [Pandoravirus kuranda]	417	46.8	203	84	4	1.93e-41	160
0	PanV_biw_6	337	YP_009482699.1 hypothetical protein pqer_cds_8 [Pandoravirus quercus]	755	43	186	85	2	1.47e-31	137
2	PanV_biw_6	337	YP_009481606.1 hypothetical protein pmac_cds_922 [Pandoravirus macleodensis]	509	36.6	145	75	5	4.69e-09	70.5
1	PanV_biw_7	289	YP_009482701.1 hypothetical protein pqer_cds_10 [Pandoravirus quercus]	599	66.3	285	90	2	7.45e-118	361
2	PanV_biw_7	289	YP_009483876.1 hypothetical protein pqer_cds_1185 [Pandoravirus quercus]	251	69.1	207	64	0	2.78e-96	294
1	PanV_biw_8	260	YP_009482701.1 hypothetical protein pqer_cds_10 [Pandoravirus quercus]	599	76.9	208	46	1	1.03e-99	313
2	PanV_biw_8	260	YP_009483875.1 hypothetical protein pqer_cds_1184 [Pandoravirus quercus]	216	77.3	181	39	1	6e-92	281
1	PanV_biw_10	118	YP_008438951.1 hypothetical protein psal_cds_1426 [Pandoravirus salinus]	650	50	84	37	2	3.72e-12	73.6
2	PanV_biw_10	118	YP_008320019.1 hypothetical protein pdul_cds_1069 [Pandoravirus dulcis]	741	31.8	107	68	3	0.000183	51.6
1	PanV_biw_11	549	YP_008438951.1 hypothetical protein psal_cds_1426 [Pandoravirus salinus]	650	74.6	555	128	4	3.25e-276	777
0	PanV_biw_11	549	YP_008320014.1 hypothetical protein pdul_cds_1066 [Pandoravirus dulcis]	660	71.5	558	143	7	5.05e-261	739
0	PanV_biw_11	549	UMO78170.1 hypothetical protein [Pandoravirus belohorizontensis]	718	44.9	581	269	14	9.43e-119	377
0	PanV_biw_11	549	UMO79112.1 hypothetical protein [Pandoravirus belohorizontensis]	630	43	553	279	13	7.01e-108	347
0	PanV_biw_11	549	YP_008318704.1 hypothetical protein pdul_cds_123 [Pandoravirus dulcis]	629	42.7	557	281	14	3.78e-107	345
0	PanV_biw_11	549	UDO47624.1 hypothetical protein [Pandoravirus massiliensis]	625	42.7	555	285	13	1.14e-104	338
0	PanV_biw_11	549	YP_009480997.1 hypothetical protein pmac_cds_313 [Pandoravirus macleodensis]	622	43	558	283	14	1.95e-101	330
0	PanV_biw_11	549	YP_008320019.1 hypothetical protein pdul_cds_1069 [Pandoravirus dulcis]	741	39.8	616	283	14	5.08e-101	332
0	PanV_biw_11	549	YP_008320006.1 hypothetical protein pdul_cds_1058 [Pandoravirus dulcis]	839	39	525	217	17	2.62e-71	255
2	PanV_biw_11	549	UMO78166.1 hypothetical protein [Pandoravirus belohorizontensis]	840	50.6	259	104	7	1.49e-53	206
1	PanV_biw_14	54	BCU03136.1 hypothetical protein [Pandoravirus japonicus]	264	80.6	31	3	1	1.1e-06	54.7
1	PanV_biw_15	202	YP_009430293.1 hypothetical protein pdul_cds_1064 [Pandoravirus dulcis]	365	60	60	17	1	1.32e-07	63.2
1	PanV_biw_16	272	BCU03135.1 hypothetical protein [Pandoravirus japonicus]	321	45.5	286	113	12	4.39e-40	152
2	PanV_biw_16	272	BCU03138.1 hypothetical protein [Pandoravirus japonicus]	90	80	30	6	0	3.57e-05	53.5
1	PanV_biw_19	239	BCU03157.1 hypothetical protein [Pandoravirus japonicus]	238	97.1	238	7	0	3.27e-156	443
0	PanV_biw_19	239	YP_008318537.1 hypothetical protein pdul_cds_1 [Pandoravirus dulcis]	259	86.4	228	28	1	1.22e-133	387
0	PanV_biw_19	239	YP_008438933.1 hypothetical protein psal_cds_1417 [Pandoravirus salinus]	234	51.5	239	91	7	4.13e-56	189
0	PanV_biw_19	239	YP_009482707.1 hypothetical protein pqer_cds_16 [Pandoravirus quercus]	232	52.5	238	90	8	4.6e-52	179
0	PanV_biw_19	239	QBZ81784.1 hypothetical protein pclt_cds_1206 [Pandoravirus celtis]	233	50.6	237	95	6	6.7e-52	179
0	PanV_biw_19	239	QBZ80614.1 hypothetical protein pclt_cds_13 [Pandoravirus celtis]	263	51.6	225	87	6	1.03e-49	174
0	PanV_biw_19	239	WBR14181.1 hypothetical protein pkur_cds_6 [Pandoravirus kuranda]	219	50.9	222	99	5	1.29e-48	170
0	PanV_biw_19	239	YP_009481617.1 hypothetical protein pneo_cds_7 [Pandoravirus neocaledonia]	219	49.5	220	103	5	1.65e-46	164
0	PanV_biw_19	239	UMO79221.1 hypothetical protein, partial [Pandoravirus belohorizontensis]	129	74	100	23	1	1.09e-44	157
2	PanV_biw_19	239	YP_009482710.1 hypothetical protein pqer_cds_19 [Pandoravirus quercus]	250	47.6	229	95	7	6.4e-42	154
1	PanV_biw_20	383	BCU03158.1 ankyrin repeat domain containing protein [Pandoravirus japonicus]	382	98.8	163	2	0	1.13e-64	221
0	PanV_biw_20	383	UMO79220.1 Ankyrin repeat domain containing protein [Pandoravirus belohorizontensis]	382	87	162	21	0	3.16e-52	189
0	PanV_biw_20	383	YP_008318538.2 Ankyrin repeat domain containing protein [Pandoravirus dulcis]	475	84.6	162	25	0	3.59e-52	191
0	PanV_biw_20	383	YP_009482583.1 Ankyrin repeat domain containing protein [Pandoravirus neocaledonia]	402	60.3	146	58	0	1.29e-29	129
0	PanV_biw_20	383	WBR15037.1 Ankyrin repeat protein [Pandoravirus kuranda]	381	62.5	144	54	0	1.14e-26	121
0	PanV_biw_20	383	YP_009481598.1 Ankyrin repeat domain containing protein [Pandoravirus macleodensis]	396	66	141	48	0	2.39e-24	115
0	PanV_biw_20	383	UMO80424.1 Ankyrin repeat domain containing protein [Pandoravirus aubagnensis]	396	66	141	48	0	3.28e-24	114
0	PanV_biw_20	383	UDO46909.1 ankyrin repeat [Pandoravirus massiliensis]	403	61	141	55	0	2.2e-22	109
0	PanV_biw_20	383	YP_009481616.1 Ankyrin repeat domain containing protein [Pandoravirus neocaledonia]	614	58.8	80	33	0	9.33e-17	94.7
2	PanV_biw_20	383	WBR14180.1 Ankyrin repeat protein [Pandoravirus kuranda]	615	58.8	80	33	0	9.35e-17	94.7
1	PanV_biw_22	234	BCU03159.1 hypothetical protein [Pandoravirus japonicus]	268	97.7	176	4	0	1.77e-108	323
0	PanV_biw_22	234	UMO79219.1 hypothetical protein [Pandoravirus belohorizontensis]	233	70.8	233	68	0	1.66e-98	297
0	PanV_biw_22	234	YP_008318539.2 hypothetical protein pdul_cds_3 [Pandoravirus dulcis]	261	70	233	67	2	5.42e-94	286
0	PanV_biw_22	234	YP_009119213.1 hypothetical protein TW95_gp0244 [Pandoravirus inopinatum]	270	32.2	258	141	9	1.84e-09	68.6
0	PanV_biw_22	234	YP_009483691.1 hypothetical protein pqer_cds_1000 [Pandoravirus quercus]	269	29.4	262	151	7	3.1e-08	65.1
0	PanV_biw_22	234	QBZ81602.1 hypothetical protein pclt_cds_1016 [Pandoravirus celtis]	269	29.3	263	150	7	1.48e-07	63.2
2	PanV_biw_22	234	YP_008438507.1 hypothetical protein psal_cds_1159 [Pandoravirus salinus]	262	30.8	156	97	2	6.71e-05	55.5
1	PanV_biw_23	90	BCU03160.1 hypothetical protein [Pandoravirus japonicus]	87	92.4	79	6	0	2.12e-48	159
1	PanV_biw_24	294	BCU03162.1 ankyrin repeat domain containing protein [Pandoravirus japonicus]	293	100	86	0	0	9.96e-49	174
0	PanV_biw_24	294	YP_008318541.1 Ankyrin repeat domain containing protein [Pandoravirus dulcis]	293	90.7	86	8	0	1.26e-42	159
0	PanV_biw_24	294	UMO79218.1 Ankyrin repeat domain containing protein [Pandoravirus belohorizontensis]	293	87.1	85	11	0	1.07e-40	154
0	PanV_biw_24	294	YP_009118972.1 ankyrin repeat protein [Pandoravirus inopinatum]	464	80.8	78	15	0	2e-28	125
0	PanV_biw_24	294	QBZ81780.1 ankyrin repeat incomplete domain containing protein [Pandoravirus celtis]	176	73.8	80	21	0	1.53e-27	116
0	PanV_biw_24	294	YP_009483867.1 Ankyrin repeat domain containing protein [Pandoravirus quercus]	467	73.8	80	21	0	4.92e-26	118
0	PanV_biw_24	294	YP_009118973.1 ankyrin repeat protein [Pandoravirus inopinatum]	485	74.3	70	18	0	2.42e-23	111
0	PanV_biw_24	294	YP_009483866.1 Ankyrin repeat domain containing protein [Pandoravirus quercus]	486	71.4	70	20	0	2.2e-22	108
0	PanV_biw_24	294	QBZ81778.1 ankyrin repeat incomplete domain containing protein [Pandoravirus celtis]	520	71.4	70	20	0	2.7e-22	108
2	PanV_biw_24	294	YP_009119849.1 ankyrin repeat protein [Pandoravirus inopinatum]	318	66.7	78	25	1	1.56e-21	103
1	PanV_biw_26	232	BCU03163.1 hypothetical protein [Pandoravirus japonicus]	239	97.4	231	6	0	1.8e-156	444
0	PanV_biw_26	232	YP_008318542.1 hypothetical protein pdul_cds_6 [Pandoravirus dulcis]	297	85	233	31	2	4.1e-132	384
0	PanV_biw_26	232	UMO79217.1 hypothetical protein [Pandoravirus belohorizontensis]	241	82.8	233	38	1	3.49e-127	370
0	PanV_biw_26	232	YP_009482717.1 hypothetical protein pqer_cds_26 [Pandoravirus quercus]	217	61.1	211	79	2	5.51e-76	239
0	PanV_biw_26	232	YP_008436424.1 hypothetical protein psal_cds_4 [Pandoravirus salinus]	217	60.5	210	81	1	1.57e-75	238
0	PanV_biw_26	232	QBZ80619.1 hypothetical protein pclt_cds_19 [Pandoravirus celtis]	269	61.1	211	79	2	2.97e-75	239
0	PanV_biw_26	232	YP_009481456.1 hypothetical protein pmac_cds_772 [Pandoravirus macleodensis]	214	59.4	212	81	2	2.33e-74	235
0	PanV_biw_26	232	UMO80258.1 hypothetical protein [Pandoravirus aubagnensis]	214	57.5	212	85	2	2.9e-70	224
0	PanV_biw_26	232	YP_009482440.1 hypothetical protein pneo_cds_830 [Pandoravirus neocaledonia]	216	57.1	210	88	1	1.17e-67	218
2	PanV_biw_26	232	WBR14897.1 hypothetical protein pkur_cds_723 [Pandoravirus kuranda]	216	56.7	210	89	1	1.35e-66	215
1	PanV_biw_27	469	BCU03164.1 hypothetical protein [Pandoravirus japonicus]	503	97.4	468	12	0	0	884
0	PanV_biw_27	469	UMO79216.1 hypothetical protein [Pandoravirus belohorizontensis]	537	76.9	480	86	7	3.91e-238	672
0	PanV_biw_27	469	YP_009430164.1 hypothetical protein pdul_cds_7 [Pandoravirus dulcis]	534	50.7	487	190	13	4.99e-133	405
0	PanV_biw_27	469	YP_008436454.1 DNA pol3 delta2 superfamily incomplete domain [Pandoravirus salinus]	538	48.8	504	214	11	2.57e-131	401
0	PanV_biw_27	469	YP_009482718.1 hypothetical protein pqer_cds_27 [Pandoravirus quercus]	537	47.2	508	216	10	6.77e-120	372
0	PanV_biw_27	469	QBZ80620.1 hypothetical protein pclt_cds_20 [Pandoravirus celtis]	536	46.8	506	217	10	6.64e-117	364
0	PanV_biw_27	469	QBZ81777.1 hypothetical protein pclt_cds_1201 [Pandoravirus celtis]	141	40	135	66	5	1.83e-11	73.9
0	PanV_biw_27	469	UMO78174.1 SAM domain containing protein [Pandoravirus belohorizontensis]	878	44.7	114	50	3	1.14e-10	77.4
0	PanV_biw_27	469	YP_009118974.1 SAM domain motif-containing protein [Pandoravirus inopinatum]	879	40.6	128	61	3	1.14e-10	77.4
2	PanV_biw_27	469	YP_008318540.2 SAM domain containing protein [Pandoravirus dulcis]	1027	38.5	143	62	4	1.16e-09	74.3
1	PanV_biw_28	350	YP_009430165.1 hypothetical protein pdul_cds_8 [Pandoravirus dulcis]	371	75.9	349	82	2	1.4e-190	540
0	PanV_biw_28	350	YP_008436456.1 hypothetical protein psal_cds_26 [Pandoravirus salinus]	359	76.1	348	81	2	2.12e-189	537
0	PanV_biw_28	350	UMO79215.1 hypothetical protein [Pandoravirus belohorizontensis]	356	74.8	349	86	2	7.74e-189	535
0	PanV_biw_28	350	YP_009482719.1 hypothetical protein pqer_cds_28 [Pandoravirus quercus]	360	75.4	350	83	3	2e-185	527
0	PanV_biw_28	350	BCU03165.1 hypothetical protein [Pandoravirus japonicus]	356	75.9	348	82	2	2.45e-185	526
0	PanV_biw_28	350	WBR14743.1 hypothetical protein pkur_cds_569 [Pandoravirus kuranda]	357	59.3	351	136	4	3.41e-138	407
0	PanV_biw_28	350	YP_009482214.1 hypothetical protein pneo_cds_604 [Pandoravirus neocaledonia]	357	58.1	351	140	4	5.25e-135	399
0	PanV_biw_28	350	YP_009481288.1 hypothetical protein pmac_cds_604 [Pandoravirus macleodensis]	366	55	358	146	4	1.95e-122	367
0	PanV_biw_28	350	UMO80038.1 hypothetical protein [Pandoravirus aubagnensis]	366	55	358	146	4	1.58e-121	365
2	PanV_biw_28	350	UDO47937.1 hypothetical protein [Pandoravirus massiliensis]	359	53.2	355	152	8	3.31e-114	346
1	PanV_biw_29	504	BCU03167.1 hypothetical protein [Pandoravirus japonicus]	458	94.5	458	16	3	7.19e-296	817
0	PanV_biw_29	504	YP_008318545.2 hypothetical protein pdul_cds_9 [Pandoravirus dulcis]	499	90.6	469	35	4	4.13e-289	801
0	PanV_biw_29	504	UMO79214.1 hypothetical protein [Pandoravirus belohorizontensis]	458	90.7	461	34	4	7.71e-284	786
0	PanV_biw_29	504	UDO46960.1 hypothetical protein [Pandoravirus massiliensis]	475	72	468	120	2	6.72e-233	658
0	PanV_biw_29	504	YP_009481558.1 hypothetical protein pmac_cds_874 [Pandoravirus macleodensis]	475	71.7	467	123	2	6.36e-231	653
0	PanV_biw_29	504	UMO80373.1 hypothetical protein [Pandoravirus aubagnensis]	475	71.5	467	124	3	2.58e-230	652
0	PanV_biw_29	504	YP_008319994.1 hypothetical protein pdul_cds_1048 [Pandoravirus dulcis]	542	53.2	423	170	5	2.78e-127	392
0	PanV_biw_29	504	BCU03116.1 hypothetical protein [Pandoravirus japonicus]	542	53	423	171	5	4.43e-126	389
0	PanV_biw_29	504	YP_009118987.1 hypothetical protein TW95_gp0018 [Pandoravirus inopinatum]	534	53.1	418	167	5	3.9e-125	386
2	PanV_biw_29	504	UMO78183.1 hypothetical protein [Pandoravirus belohorizontensis]	546	52	429	178	5	2.25e-124	385
1	PanV_biw_30	126	UMO79213.1 hypothetical protein [Pandoravirus belohorizontensis]	135	55.1	69	30	1	7.35e-15	77
1	PanV_biw_31	359	BCU03169.1 Isopenicillin N synthase domain containing protein [Pandoravirus japonicus]	358	98.6	358	5	0	7.33e-261	718
0	PanV_biw_31	359	YP_008318546.1 Isopenicillin N synthase domain containing protein [Pandoravirus dulcis]	358	95	358	18	0	2.42e-250	691
0	PanV_biw_31	359	UMO79212.1 Isopenicillin N synthase domain containing protein [Pandoravirus belohorizontensis]	357	94.4	358	19	1	1.06e-246	682
0	PanV_biw_31	359	YP_009482544.1 Isopenicillin N synthase domain containing protein [Pandoravirus neocaledonia]	362	82	344	62	0	8.6e-206	579
0	PanV_biw_31	359	WBR14999.1 2og-fe(ii) oxygenase [Pandoravirus kuranda]	362	81.7	344	63	0	1.73e-205	578
0	PanV_biw_31	359	YP_009481557.1 Isopenicillin N synthase domain containing protein [Pandoravirus macleodensis]	360	81.4	344	62	1	6.25e-203	572
0	PanV_biw_31	359	UMO80371.1 Isopenicillin N synthase domain containing protein [Pandoravirus aubagnensis]	360	81.4	344	62	1	3.61e-202	570
0	PanV_biw_31	359	UDO46961.1 2og-fe(ii) oxygenase [Pandoravirus massiliensis]	362	80.5	343	67	0	1.29e-200	566
0	PanV_biw_31	359	MBV8544839.1 isopenicillin N synthase family oxygenase [Acidobacteriota bacterium]	351	40.1	347	192	8	1.04e-69	233
2	PanV_biw_31	359	RLA27490.1 MAG: hypothetical protein DRR11_18170 [Gammaproteobacteria bacterium]	372	39.3	359	194	9	3.34e-67	227
1	PanV_biw_32	203	BCU03170.1 chorismate synthase [Pandoravirus japonicus]	351	90.1	182	18	0	3.14e-110	330
0	PanV_biw_32	203	UMO79211.1 Chorismate synthase [Pandoravirus belohorizontensis]	323	94.2	156	9	0	6.13e-99	300
0	PanV_biw_32	203	YP_009430166.1 Chorismate synthase [Pandoravirus dulcis]	412	97.9	146	3	0	6.19e-94	290
0	PanV_biw_32	203	UDO46962.1 chorismate synthase [Pandoravirus massiliensis]	350	93.2	146	10	0	1.12e-90	280
0	PanV_biw_32	203	UMO80369.1 Chorismate synthase [Pandoravirus aubagnensis]	352	92.5	146	11	0	1.94e-89	277
0	PanV_biw_32	203	YP_009482543.1 Chorismate synthase [Pandoravirus neocaledonia]	376	91.8	146	12	0	2.87e-89	277
0	PanV_biw_32	203	WBR14998.1 Chorismate synthase [Pandoravirus kuranda]	376	91.8	146	12	0	2.87e-89	277
0	PanV_biw_32	203	YP_009481556.1 Chorismate synthase [Pandoravirus macleodensis]	376	92.5	146	11	0	4.06e-89	277
0	PanV_biw_32	203	XP_004344886.1 chorismate synthase [Acanthamoeba castellanii str. Neff]	377	82.2	146	26	0	1.73e-80	255
2	PanV_biw_32	203	MBP7829272.1 chorismate synthase [Kiritimatiellia bacterium]	359	78.3	143	31	0	1.44e-72	234
1	PanV_biw_35	79	UMO79210.1 Chorismate synthase [Pandoravirus belohorizontensis]	170	98.7	78	1	0	5.23e-42	145
0	PanV_biw_35	79	BCU03171.1 chorismate synthase [Pandoravirus japonicus]	183	98.7	78	1	0	7.69e-42	145
0	PanV_biw_35	79	YP_009430166.1 Chorismate synthase [Pandoravirus dulcis]	412	98.7	76	1	0	4.08e-38	141
0	PanV_biw_35	79	WBR14998.1 Chorismate synthase [Pandoravirus kuranda]	376	86.1	72	10	0	3.46e-31	122
0	PanV_biw_35	79	YP_009481556.1 Chorismate synthase [Pandoravirus macleodensis]	376	86.1	72	10	0	1.33e-30	121
0	PanV_biw_35	79	YP_009482543.1 Chorismate synthase [Pandoravirus neocaledonia]	376	83.3	72	12	0	1e-29	119
0	PanV_biw_35	79	XP_004338558.1 chorismate synthase, partial [Acanthamoeba castellanii str. Neff]	75	72.2	72	20	0	1.7e-24	97.8
0	PanV_biw_35	79	XP_004344886.1 chorismate synthase [Acanthamoeba castellanii str. Neff]	377	72.2	72	20	0	9.33e-22	97.8
0	PanV_biw_35	79	MCF6178055.1 chorismate synthase [Geopsychrobacter sp.]	91	70.3	64	19	0	8.43e-21	89
2	PanV_biw_35	79	MBW2710160.1 chorismate synthase [Deltaproteobacteria bacterium]	166	75.9	58	14	0	4.31e-20	89.4
1	PanV_biw_36	240	BCU03172.1 hypothetical protein [Pandoravirus japonicus]	239	98.3	239	4	0	5.94e-164	463
0	PanV_biw_36	240	UMO79209.1 hypothetical protein [Pandoravirus belohorizontensis]	238	86.6	239	31	1	8.04e-139	399
0	PanV_biw_36	240	YP_008318551.1 hypothetical protein pdul_cds_12 [Pandoravirus dulcis]	238	82.4	239	41	1	1.83e-128	373
0	PanV_biw_36	240	QBZ80622.1 hypothetical protein pclt_cds_22 [Pandoravirus celtis]	218	66.8	214	64	2	2.41e-84	261
0	PanV_biw_36	240	YP_009482720.1 hypothetical protein pqer_cds_29 [Pandoravirus quercus]	218	66.8	214	64	2	3.42e-84	260
0	PanV_biw_36	240	YP_008436457.1 hypothetical protein psal_cds_27 [Pandoravirus salinus]	243	66	197	63	3	1.14e-73	234
0	PanV_biw_36	240	UDO47190.1 hypothetical protein [Pandoravirus massiliensis]	237	44.8	221	104	4	1.45e-46	165
2	PanV_biw_36	240	UMO80437.1 hypothetical protein [Pandoravirus aubagnensis]	246	48.8	207	90	5	4.72e-44	159
1	PanV_biw_37	529	BCU03173.1 BCS1 N and AAA ATPase domain containing protein [Pandoravirus japonicus]	528	99.8	528	1	0	0	1026
0	PanV_biw_37	529	UMO79208.1 BCS1 N and AAA ATPase domain containing protein [Pandoravirus belohorizontensis]	528	97.7	528	12	0	0	1005
0	PanV_biw_37	529	YP_009430167.1 BCS1 N and AAA ATPase domain containing protein [Pandoravirus dulcis]	525	90.7	528	46	2	0	918
0	PanV_biw_37	529	QBZ81192.1 Stage V sporulation protein K incomplete domain containing protein [Pandoravirus celtis]	525	80.1	523	101	1	4.3e-297	824
0	PanV_biw_37	529	YP_009483273.1 BCS1 N and AAA ATPase domain containing protein [Pandoravirus quercus]	524	80	524	101	1	4.82e-296	821
0	PanV_biw_37	529	YP_008437686.1 BCS1 N / AAA ATPase [Pandoravirus salinus]	527	78.7	522	106	1	3.62e-287	799
0	PanV_biw_37	529	WBR14876.1 Aaa Atpase Bsc1 [Pandoravirus kuranda]	517	75.4	529	115	5	2.74e-270	756
0	PanV_biw_37	529	YP_009482416.1 BCS1 N and AAA ATPase domain containing protein [Pandoravirus neocaledonia]	517	74.7	529	119	5	2.6e-268	751
0	PanV_biw_37	529	UDO47141.1 AAA ATPase bs.1 [Pandoravirus massiliensis]	493	73.5	476	120	2	3.8e-243	686
2	PanV_biw_37	529	YP_009119951.1 AAA ATPase bsc1 [Pandoravirus inopinatum]	373	82.3	368	65	0	6.79e-214	607
1	PanV_biw_39	92	BCU03175.1 hypothetical protein [Pandoravirus japonicus]	87	80.6	62	12	0	3.58e-27	105
1	PanV_biw_40	540	BCU03176.1 leucine rich repeat domain containing protein [Pandoravirus japonicus]	535	99.1	535	5	0	0	978
0	PanV_biw_40	540	YP_008318554.1 Leucin rich repeat domain containing protein [Pandoravirus dulcis]	541	84.1	540	73	5	4.19e-290	807
0	PanV_biw_40	540	UMO79207.1 Leucin rich repeat domain containing protein [Pandoravirus belohorizontensis]	537	82.8	534	88	4	2.96e-289	805
0	PanV_biw_40	540	YP_009482724.1 Leucin rich repeat domain containing protein [Pandoravirus quercus]	552	65.6	552	154	6	1.72e-203	588
0	PanV_biw_40	540	YP_008436464.1 Leucin rich repeat domain [Pandoravirus salinus]	551	61.9	538	166	9	3.07e-181	531
0	PanV_biw_40	540	QBZ80625.1 Leucin rich repeat domain containing protein [Pandoravirus celtis]	575	64	478	136	6	4.9e-160	478
0	PanV_biw_40	540	YP_009480696.1 Leucin rich repeat domain containing protein [Pandoravirus macleodensis]	498	37.8	529	277	10	1.26e-88	292
0	PanV_biw_40	540	UMO79235.1 Leucin rich repeat domain containing protein [Pandoravirus aubagnensis]	498	37.8	529	277	10	4.95e-88	291
2	PanV_biw_40	540	UDO47210.1 leucine-rich repeat [Pandoravirus massiliensis]	492	42	533	243	12	5.11e-67	236
1	PanV_biw_42	776	BCU03178.1 F-box domain containing protein [Pandoravirus japonicus]	729	99	731	5	2	0	1420
0	PanV_biw_42	776	UMO79206.1 F-box domain containing protein [Pandoravirus belohorizontensis]	736	85.8	737	98	3	0	1225
0	PanV_biw_42	776	YP_008318556.1 F-box domain containing protein [Pandoravirus dulcis]	730	83.2	733	118	4	0	1169
0	PanV_biw_42	776	YP_009482725.1 F-box domain containing protein [Pandoravirus quercus]	748	62.5	754	254	12	5.66e-290	825
0	PanV_biw_42	776	YP_009480699.1 hypothetical protein pmac_cds_15 [Pandoravirus macleodensis]	793	33.8	740	367	24	2.24e-72	263
0	PanV_biw_42	776	UMO79238.1 hypothetical protein [Pandoravirus aubagnensis]	793	34.1	740	365	25	4.28e-72	263
0	PanV_biw_42	776	UDO47214.1 F-box domain [Pandoravirus massiliensis]	749	31.9	750	396	24	8.81e-69	253
0	PanV_biw_42	776	WBR14188.1 F-box domain-containing protein [Pandoravirus kuranda]	822	35.2	437	211	15	7.53e-40	171
0	PanV_biw_42	776	YP_009481624.1 F-box domain containing protein [Pandoravirus neocaledonia]	822	34.9	441	207	15	2.52e-37	163
2	PanV_biw_42	776	BCU03317.1 F-box incomplete domain containing protein [Pandoravirus japonicus]	565	37.9	116	61	2	1.67e-09	74.7
1	PanV_biw_44	497	BCU03179.1 glycosyl hydrolase family 1 incomplete domain containing protein [Pandoravirus japonicus]	496	99.8	496	1	0	0	961
0	PanV_biw_44	497	UMO79205.1 Glycosyl hydrolase family 1 incomplete domain containing protein [Pandoravirus belohorizontensis]	504	85.6	507	59	4	1.13e-290	805
0	PanV_biw_44	497	YP_008318557.1 Glycosyl hydrolase family 1 incomplete domain containing protein [Pandoravirus dulcis]	503	79.1	511	84	7	2.22e-262	734
0	PanV_biw_44	497	YP_009482726.1 Glycosyl hydrolase family 1 incomplete domain containing protein [Pandoravirus quercus]	488	53.9	523	179	11	1.12e-164	485
0	PanV_biw_44	497	YP_008436465.1 6-phospho-beta-glucosidase incomplete domain [Pandoravirus salinus]	486	51	518	180	10	1.69e-145	436
0	PanV_biw_44	497	UDO47215.1 glycosyl hydrolase [Pandoravirus massiliensis]	462	38.2	519	209	13	1.96e-81	271
0	PanV_biw_44	497	YP_009481625.1 Glycosyl hydrolase family 1 incomplete domain containing protein [Pandoravirus neocaledonia]	479	37	527	219	12	2.23e-81	271
0	PanV_biw_44	497	WBR14189.1 Beta-glucosidase [Pandoravirus kuranda]	479	36.9	529	217	12	1.23e-80	270
0	PanV_biw_44	497	YP_009480700.1 Glycosyl hydrolase family 1 incomplete domain containing protein [Pandoravirus macleodensis]	479	37.1	526	219	14	8.76e-77	259
2	PanV_biw_44	497	QBZ80627.1 hypothetical protein pclt_cds_27 [Pandoravirus celtis]	361	41.7	324	135	9	1.61e-51	190
1	PanV_biw_45	370	BCU03181.1 BTB/POZ domain containing protein [Pandoravirus japonicus]	369	99.2	369	3	0	2.6e-271	745
0	PanV_biw_45	370	UMO79204.1 BTB/POZ domain containing protein [Pandoravirus belohorizontensis]	369	93.5	369	24	0	7.55e-255	704
0	PanV_biw_45	370	YP_008318558.1 BTB/POZ domain containing protein [Pandoravirus dulcis]	372	91.6	369	31	0	1.5e-248	688
0	PanV_biw_45	370	YP_009482727.1 BTB incomplete domain containing protein [Pandoravirus quercus]	373	69.9	352	106	0	9.3e-176	504
0	PanV_biw_45	370	YP_008436467.1 BTB/POZ domain-containing protein [Pandoravirus salinus]	368	67.2	354	115	1	3.61e-167	482
0	PanV_biw_45	370	QBZ80628.1 BTB domain containing protein [Pandoravirus celtis]	548	63.9	266	87	2	2.27e-106	333
0	PanV_biw_45	370	UMO78811.1 Ubiquitin-specific protease incomplete domain containing protein [Pandoravirus belohorizontensis]	400	34.8	356	193	10	3.54e-38	152
0	PanV_biw_45	370	YP_009120302.1 BTB/POZ domain protein [Pandoravirus inopinatum]	404	32.6	365	223	10	1.06e-36	148
0	PanV_biw_45	370	YP_008319127.2 Ubiquitin-specific protease incomplete domain containing protein [Pandoravirus dulcis]	400	36.4	305	171	9	2.68e-35	144
2	PanV_biw_45	370	YP_009483046.1 Ubiquitin-specific protease incomplete domain containing protein [Pandoravirus quercus]	406	32.8	363	222	10	5.8e-33	138
1	PanV_biw_47	265	BCU03182.1 hypothetical protein [Pandoravirus japonicus]	220	99.1	220	2	0	2.35e-147	421
0	PanV_biw_47	265	YP_008318559.1 hypothetical protein pdul_cds_19 [Pandoravirus dulcis]	225	87.7	227	19	5	4.63e-123	360
0	PanV_biw_47	265	UMO79203.1 hypothetical protein [Pandoravirus belohorizontensis]	279	78.1	228	44	3	2.8e-106	320
0	PanV_biw_47	265	YP_009482728.1 hypothetical protein pqer_cds_37 [Pandoravirus quercus]	220	68.7	227	57	6	3.65e-88	271
0	PanV_biw_47	265	YP_008436468.1 hypothetical protein psal_cds_33 [Pandoravirus salinus]	225	67.1	225	62	6	1.9e-84	262
0	PanV_biw_47	265	YP_009482505.1 hypothetical protein pneo_cds_895 [Pandoravirus neocaledonia]	218	56.6	219	86	4	8.09e-67	217
0	PanV_biw_47	265	WBR14960.1 hypothetical protein pkur_cds_786 [Pandoravirus kuranda]	218	56.2	219	87	4	6.54e-66	215
0	PanV_biw_47	265	YP_009481505.1 hypothetical protein pmac_cds_821 [Pandoravirus macleodensis]	223	56.8	220	84	5	8.78e-65	212
0	PanV_biw_47	265	UDO47017.1 hypothetical protein [Pandoravirus massiliensis]	218	57.9	221	80	6	6.91e-63	207
2	PanV_biw_47	265	UMO80311.1 hypothetical protein [Pandoravirus aubagnensis]	224	55.1	214	86	5	5.68e-58	195
1	PanV_biw_49	791	BCU03184.1 hypothetical protein [Pandoravirus japonicus]	756	94.8	757	38	1	0	1384
0	PanV_biw_49	791	UMO79202.1 hypothetical protein [Pandoravirus belohorizontensis]	755	91.1	757	65	2	0	1324
0	PanV_biw_49	791	YP_008318560.1 hypothetical protein pdul_cds_20 [Pandoravirus dulcis]	758	87.5	760	90	3	0	1283
0	PanV_biw_49	791	YP_009482729.1 hypothetical protein pqer_cds_38 [Pandoravirus quercus]	748	64.4	772	236	8	0	908
0	PanV_biw_49	791	YP_008436470.1 hypothetical protein psal_cds_34 [Pandoravirus salinus]	447	61.2	430	152	5	1.44e-165	497
0	PanV_biw_49	791	YP_009481675.1 hypothetical protein pneo_cds_65 [Pandoravirus neocaledonia]	763	41.8	763	393	16	3.53e-159	492
0	PanV_biw_49	791	WBR14233.1 hypothetical protein pkur_cds_58 [Pandoravirus kuranda]	758	42.1	774	402	18	6.7e-158	488
0	PanV_biw_49	791	UMO79295.1 hypothetical protein [Pandoravirus aubagnensis]	760	40.2	774	427	15	3.57e-144	453
0	PanV_biw_49	791	YP_009480745.1 hypothetical protein pmac_cds_61 [Pandoravirus macleodensis]	760	40.2	774	427	15	1.4e-143	451
2	PanV_biw_49	791	UDO47291.1 hypothetical protein [Pandoravirus massiliensis]	757	39.9	772	401	18	6.65e-140	442
1	PanV_biw_50	583	BCU03186.1 hypothetical protein [Pandoravirus japonicus]	488	97.7	488	11	0	0	920
0	PanV_biw_50	583	YP_009430168.1 hypothetical protein pdul_cds_22 [Pandoravirus dulcis]	676	79.7	591	108	5	1.24e-305	854
0	PanV_biw_50	583	UMO79201.1 hypothetical protein [Pandoravirus belohorizontensis]	534	81.9	531	93	2	4.87e-289	806
0	PanV_biw_50	583	QBZ80635.1 hypothetical protein pclt_cds_36 [Pandoravirus celtis]	698	46.3	620	287	9	2.93e-139	431
0	PanV_biw_50	583	YP_009482732.1 hypothetical protein pqer_cds_41 [Pandoravirus quercus]	698	46.5	620	286	9	5.83e-139	430
0	PanV_biw_50	583	YP_009429946.1 hypothetical protein psal_cds_37 [Pandoravirus salinus]	716	42.9	644	290	13	8.15e-113	363
0	PanV_biw_50	583	YP_009430234.1 hypothetical protein pdul_cds_538 [Pandoravirus dulcis]	740	42.6	617	291	17	5.69e-99	328
0	PanV_biw_50	583	UMO78681.1 hypothetical protein [Pandoravirus belohorizontensis]	499	42.4	500	251	11	4.96e-82	276
0	PanV_biw_50	583	BCU03859.1 hypothetical protein [Pandoravirus japonicus]	504	41.3	506	253	12	1.13e-76	263
2	PanV_biw_50	583	UMO79240.1 hypothetical protein [Pandoravirus aubagnensis]	726	32.8	662	335	25	1.11e-45	184
1	PanV_biw_51	125	BCU03187.1 hypothetical protein [Pandoravirus japonicus]	124	100	124	0	0	9.33e-80	241
0	PanV_biw_51	125	UMO79200.1 hypothetical protein [Pandoravirus belohorizontensis]	111	84.4	96	15	0	4.07e-44	150
0	PanV_biw_51	125	YP_009430168.1 hypothetical protein pdul_cds_22 [Pandoravirus dulcis]	676	78.3	106	16	1	2.75e-39	150
0	PanV_biw_51	125	YP_009429946.1 hypothetical protein psal_cds_37 [Pandoravirus salinus]	716	66	106	29	1	3.51e-32	130
0	PanV_biw_51	125	YP_009482732.1 hypothetical protein pqer_cds_41 [Pandoravirus quercus]	698	68.9	106	24	2	8.69e-32	129
0	PanV_biw_51	125	QBZ80635.1 hypothetical protein pclt_cds_36 [Pandoravirus celtis]	698	67.9	106	25	2	1.63e-31	129
0	PanV_biw_51	125	BCU03858.1 hypothetical protein [Pandoravirus japonicus]	154	63.3	98	33	2	2.07e-26	107
0	PanV_biw_51	125	UMO78682.1 hypothetical protein [Pandoravirus belohorizontensis]	242	65.2	89	28	2	1.14e-23	102
0	PanV_biw_51	125	YP_009430234.1 hypothetical protein pdul_cds_538 [Pandoravirus dulcis]	740	56.6	106	30	2	3.72e-22	102
2	PanV_biw_51	125	UMO79240.1 hypothetical protein [Pandoravirus aubagnensis]	726	57.6	92	34	1	5.34e-20	96.3
1	PanV_biw_52	189	BCU03188.1 hypothetical protein [Pandoravirus japonicus]	142	83.5	115	10	2	1.04e-50	171
1	PanV_biw_53	54	UMO79198.1 hypothetical protein [Pandoravirus belohorizontensis]	175	81.6	49	9	0	1.53e-19	87
1	PanV_biw_54	177	BCU03189.1 hypothetical protein [Pandoravirus japonicus]	202	99.4	171	1	0	2.83e-105	310
0	PanV_biw_54	177	UMO79197.1 hypothetical protein [Pandoravirus belohorizontensis]	176	90.3	176	17	0	2.76e-97	289
0	PanV_biw_54	177	YP_009430169.1 hypothetical protein pdul_cds_24 [Pandoravirus dulcis]	204	90.4	177	15	1	3.59e-97	290
0	PanV_biw_54	177	YP_009481623.1 hypothetical protein pneo_cds_13 [Pandoravirus neocaledonia]	194	70.2	181	46	2	1.35e-71	225
0	PanV_biw_54	177	YP_009482733.1 hypothetical protein pqer_cds_42 [Pandoravirus quercus]	197	70.1	177	52	1	2.11e-71	224
0	PanV_biw_54	177	WBR14187.1 hypothetical protein pkur_cds_12 [Pandoravirus kuranda]	194	70.2	181	46	2	2.71e-71	224
0	PanV_biw_54	177	UMO79236.1 hypothetical protein [Pandoravirus aubagnensis]	247	70.3	172	49	1	6.09e-70	223
0	PanV_biw_54	177	QBZ80636.1 hypothetical protein pclt_cds_38 [Pandoravirus celtis]	199	69.5	177	52	2	1.5e-69	220
0	PanV_biw_54	177	YP_009480697.1 hypothetical protein pmac_cds_13 [Pandoravirus macleodensis]	195	69.8	172	50	1	1.87e-69	219
2	PanV_biw_54	177	UDO47211.1 hypothetical protein [Pandoravirus massiliensis]	199	61.3	168	62	2	2.43e-56	186
1	PanV_biw_56	474	BCU03191.1 hypothetical protein [Pandoravirus japonicus]	473	98.9	473	5	0	0	930
0	PanV_biw_56	474	YP_008318569.1 hypothetical protein pdul_cds_25 [Pandoravirus dulcis]	472	80.3	473	92	1	6.1e-265	738
0	PanV_biw_56	474	UMO79196.1 hypothetical protein [Pandoravirus belohorizontensis]	465	79.7	474	86	2	5.77e-259	723
0	PanV_biw_56	474	YP_009482734.1 hypothetical protein pqer_cds_43 [Pandoravirus quercus]	503	55.3	488	191	8	4.88e-156	463
0	PanV_biw_56	474	QBZ80637.1 hypothetical protein pclt_cds_39 [Pandoravirus celtis]	503	55.5	488	190	8	3.94e-155	461
0	PanV_biw_56	474	YP_009429947.1 hypothetical protein psal_cds_39 [Pandoravirus salinus]	517	51.7	509	189	16	4.73e-136	412
0	PanV_biw_56	474	UMO79241.1 hypothetical protein [Pandoravirus aubagnensis]	494	39.5	423	205	13	8.26e-65	228
0	PanV_biw_56	474	YP_009480702.1 hypothetical protein pmac_cds_18 [Pandoravirus macleodensis]	494	39	423	207	13	2.55e-62	221
0	PanV_biw_56	474	WBR14192.1 hypothetical protein pkur_cds_17 [Pandoravirus kuranda]	514	36.7	452	214	13	4.86e-58	211
2	PanV_biw_56	474	YP_009481628.1 hypothetical protein pneo_cds_18 [Pandoravirus neocaledonia]	515	36.6	453	214	13	6.94e-58	210
1	PanV_biw_58	216	BCU03193.1 hypothetical protein [Pandoravirus japonicus]	215	99.5	215	1	0	5.15e-153	433
0	PanV_biw_58	216	UMO79195.1 hypothetical protein [Pandoravirus belohorizontensis]	215	89.3	215	23	0	2.72e-139	399
0	PanV_biw_58	216	YP_008318571.2 hypothetical protein pdul_cds_26 [Pandoravirus dulcis]	235	80.9	235	25	1	9.83e-133	383
0	PanV_biw_58	216	YP_008436487.1 hypothetical protein psal_cds_42 [Pandoravirus salinus]	213	66.8	217	64	2	5.33e-95	286
0	PanV_biw_58	216	YP_009482736.1 hypothetical protein pqer_cds_45 [Pandoravirus quercus]	247	66.7	216	65	2	3.41e-94	286
0	PanV_biw_58	216	QBZ80639.1 hypothetical protein pclt_cds_41 [Pandoravirus celtis]	212	66.5	215	65	2	1.71e-93	283
0	PanV_biw_58	216	UDO47223.1 hypothetical protein [Pandoravirus massiliensis]	241	53.6	196	88	1	1.91e-65	213
0	PanV_biw_58	216	WBR14194.1 DNA-binding domain-containing protein [Pandoravirus kuranda]	235	50.5	208	101	1	2.25e-65	212
0	PanV_biw_58	216	YP_009481630.1 hypothetical protein pneo_cds_20 [Pandoravirus neocaledonia]	310	51	208	100	1	5.52e-65	214
2	PanV_biw_58	216	YP_009480704.1 hypothetical protein pmac_cds_20 [Pandoravirus macleodensis]	227	52.3	193	88	1	4.02e-64	209
1	PanV_biw_59	598	BCU03194.1 hypothetical protein [Pandoravirus japonicus]	467	98.5	399	6	0	5.17e-216	619
0	PanV_biw_59	598	YP_008318573.1 hypothetical protein pdul_cds_28 [Pandoravirus dulcis]	473	85.5	408	46	4	3.09e-189	551
0	PanV_biw_59	598	UMO79194.1 hypothetical protein [Pandoravirus belohorizontensis]	469	82.1	403	62	2	7.12e-187	545
0	PanV_biw_59	598	YP_009482737.1 hypothetical protein pqer_cds_46 [Pandoravirus quercus]	553	63.3	493	155	11	1.81e-156	471
0	PanV_biw_59	598	QBZ80640.1 hypothetical protein pclt_cds_42 [Pandoravirus celtis]	471	78.2	331	65	4	3.9e-145	439
0	PanV_biw_59	598	YP_008436490.1 hypothetical protein psal_cds_43 [Pandoravirus salinus]	489	85.6	305	42	2	2.01e-144	437
0	PanV_biw_59	598	WBR14195.1 hypothetical protein pkur_cds_20 [Pandoravirus kuranda]	552	66.5	325	84	6	5.83e-113	359
0	PanV_biw_59	598	YP_009481631.1 hypothetical protein pneo_cds_21 [Pandoravirus neocaledonia]	553	71.9	256	62	3	8.98e-109	348
0	PanV_biw_59	598	UDO47225.1 hypothetical protein [Pandoravirus massiliensis]	529	71.6	257	62	3	6.92e-108	345
2	PanV_biw_59	598	YP_009480705.1 hypothetical protein pmac_cds_21 [Pandoravirus macleodensis]	557	73.2	250	55	4	1.23e-106	343
1	PanV_biw_60	348	BCU03196.1 hypothetical protein [Pandoravirus japonicus]	420	98.6	347	5	0	1.42e-229	641
0	PanV_biw_60	348	YP_008318575.2 hypothetical protein pdul_cds_29 [Pandoravirus dulcis]	415	80.9	350	63	4	1.94e-172	496
0	PanV_biw_60	348	UMO79192.1 hypothetical protein [Pandoravirus belohorizontensis]	348	79.9	348	69	1	1.97e-170	488
0	PanV_biw_60	348	YP_009429948.1 hypothetical protein psal_cds_44 [Pandoravirus salinus]	463	43.1	369	166	12	2e-52	191
0	PanV_biw_60	348	YP_009482738.1 hypothetical protein pqer_cds_47 [Pandoravirus quercus]	365	42.6	385	161	10	4.18e-52	187
2	PanV_biw_60	348	UDO47226.1 hypothetical protein [Pandoravirus massiliensis]	426	36.7	90	56	1	0.000196	56.2
1	PanV_biw_61	142	BCU03197.1 hypothetical protein [Pandoravirus japonicus]	98	100	98	0	0	2.11e-66	207
1	PanV_biw_62	201	BCU03199.1 hypothetical protein [Pandoravirus japonicus]	173	97.1	173	5	0	7.55e-112	327
0	PanV_biw_62	201	YP_008318576.1 hypothetical protein pdul_cds_30 [Pandoravirus dulcis]	178	76.5	179	35	3	1.42e-78	243
0	PanV_biw_62	201	UMO79191.1 hypothetical protein [Pandoravirus belohorizontensis]	170	74	177	35	4	4.36e-71	224
0	PanV_biw_62	201	YP_009482739.1 hypothetical protein pqer_cds_48 [Pandoravirus quercus]	177	53.3	184	68	5	9.16e-40	144
2	PanV_biw_62	201	YP_009429949.1 hypothetical protein psal_cds_45 [Pandoravirus salinus]	173	55.8	181	64	7	1.49e-37	139
1	PanV_biw_64	144	BCU03200.1 hypothetical protein [Pandoravirus japonicus]	143	100	143	0	0	1.51e-85	257
0	PanV_biw_64	144	UMO79189.1 hypothetical protein [Pandoravirus belohorizontensis]	145	79.3	145	28	1	2.31e-69	216
0	PanV_biw_64	144	YP_008318578.1 hypothetical protein pdul_cds_32 [Pandoravirus dulcis]	144	81.9	144	25	1	7.92e-63	199
0	PanV_biw_64	144	YP_008436496.1 hypothetical protein psal_cds_46 [Pandoravirus salinus]	145	57.5	153	47	6	2.01e-32	122
2	PanV_biw_64	144	YP_009482740.1 hypothetical protein pqer_cds_49 [Pandoravirus quercus]	138	50.3	153	51	8	8.07e-28	110
1	PanV_biw_65	1104	BCU03201.1 hypothetical protein [Pandoravirus japonicus]	1101	97.6	1103	24	2	0	2021
0	PanV_biw_65	1104	YP_008318579.1 hypothetical protein pdul_cds_33 [Pandoravirus dulcis]	1123	87	1131	111	9	0	1837
0	PanV_biw_65	1104	UMO79187.1 hypothetical protein [Pandoravirus belohorizontensis]	1106	86	1118	130	8	0	1823
0	PanV_biw_65	1104	QBZ80644.1 hypothetical protein pclt_cds_46 [Pandoravirus celtis]	1177	62.9	1112	340	12	0	1262
0	PanV_biw_65	1104	YP_009482741.1 hypothetical protein pqer_cds_50 [Pandoravirus quercus]	1179	62.6	1116	341	11	0	1258
0	PanV_biw_65	1104	YP_008436497.1 hypothetical protein psal_cds_47 [Pandoravirus salinus]	1145	59.1	1175	378	17	0	1200
0	PanV_biw_65	1104	WBR14201.1 hypothetical protein pkur_cds_26 [Pandoravirus kuranda]	1128	48.3	886	384	22	7.22e-231	700
0	PanV_biw_65	1104	YP_009481637.1 hypothetical protein pneo_cds_27 [Pandoravirus neocaledonia]	1107	48.1	881	376	21	4.12e-227	689
0	PanV_biw_65	1104	UDO47237.1 hypothetical protein [Pandoravirus massiliensis]	1135	49.1	880	390	22	6.96e-223	679
2	PanV_biw_65	1104	YP_009480711.1 hypothetical protein pmac_cds_27 [Pandoravirus macleodensis]	1106	47.1	904	371	25	1.83e-221	675
1	PanV_biw_68	182	BCU03202.1 hypothetical protein [Pandoravirus japonicus]	178	93.9	181	8	1	2.18e-98	292
0	PanV_biw_68	182	UMO79186.1 hypothetical protein [Pandoravirus belohorizontensis]	178	75.1	181	42	2	3.92e-78	241
0	PanV_biw_68	182	YP_008318580.1 hypothetical protein pdul_cds_34 [Pandoravirus dulcis]	184	70.7	184	51	2	2.39e-59	194
0	PanV_biw_68	182	YP_009482742.1 hypothetical protein pqer_cds_51 [Pandoravirus quercus]	189	56.1	189	74	4	1e-49	169
0	PanV_biw_68	182	YP_008436498.1 hypothetical protein psal_cds_48 [Pandoravirus salinus]	180	48.9	186	84	4	9.95e-35	131
2	PanV_biw_68	182	UDO47239.1 hypothetical protein [Pandoravirus massiliensis]	228	36.8	190	94	7	5.13e-09	65.5
1	PanV_biw_70	317	BCU03203.1 hypothetical protein [Pandoravirus japonicus]	316	99.1	316	3	0	6.45e-227	629
0	PanV_biw_70	317	YP_008318581.1 hypothetical protein pdul_cds_36 [Pandoravirus dulcis]	317	88.3	317	36	1	7.39e-199	558
0	PanV_biw_70	317	UMO79185.1 hypothetical protein [Pandoravirus belohorizontensis]	288	89.5	287	29	1	4e-180	509
0	PanV_biw_70	317	YP_009482743.1 hypothetical protein pqer_cds_52 [Pandoravirus quercus]	315	71	317	89	2	3.45e-155	447
0	PanV_biw_70	317	YP_008436500.1 F-box domain [Pandoravirus salinus]	298	73.3	300	76	4	1.19e-144	420
2	PanV_biw_70	317	WBR14477.1 F-box domain-containing protein [Pandoravirus kuranda]	323	37.3	217	117	6	5.35e-22	105
1	PanV_biw_71	74	BCU03204.1 hypothetical protein [Pandoravirus japonicus]	77	100	36	0	0	4.5e-19	84
1	PanV_biw_73	302	BCU03206.1 hypothetical protein [Pandoravirus japonicus]	301	99.3	301	2	0	7.83e-200	559
0	PanV_biw_73	302	YP_008318583.1 hypothetical protein pdul_cds_38 [Pandoravirus dulcis]	298	83.1	301	48	1	1.64e-159	457
0	PanV_biw_73	302	YP_009120807.1 hypothetical protein TW95_gp1838 [Pandoravirus inopinatum]	306	72.6	307	77	4	2.91e-136	398
0	PanV_biw_73	302	YP_009482745.1 hypothetical protein pqer_cds_54 [Pandoravirus quercus]	305	71.1	304	82	3	5.56e-129	380
0	PanV_biw_73	302	QBZ80647.1 hypothetical protein pclt_cds_49 [Pandoravirus celtis]	341	72.3	274	75	1	1.31e-121	362
0	PanV_biw_73	302	UMO79184.1 hypothetical protein [Pandoravirus belohorizontensis]	309	54.5	297	121	4	6e-85	268
0	PanV_biw_73	302	YP_008436503.1 hypothetical protein psal_cds_50 [Pandoravirus salinus]	313	49.8	277	134	3	1.06e-67	224
0	PanV_biw_73	302	YP_009483709.1 hypothetical protein pqer_cds_1018 [Pandoravirus quercus]	301	41.6	286	148	5	5.27e-53	186
0	PanV_biw_73	302	YP_009119192.1 hypothetical protein TW95_gp0223 [Pandoravirus inopinatum]	361	42.3	246	139	2	3.7e-52	186
2	PanV_biw_73	302	QBZ81620.1 hypothetical protein pclt_cds_1034 [Pandoravirus celtis]	312	42.6	263	142	4	7.93e-52	183
1	PanV_biw_75	885	BCU03208.1 hypothetical protein [Pandoravirus japonicus]	679	95.9	679	27	1	0	1130
0	PanV_biw_75	885	UMO79183.1 hypothetical protein [Pandoravirus belohorizontensis]	681	81.8	685	114	6	0	916
0	PanV_biw_75	885	YP_008318584.2 hypothetical protein pdul_cds_39 [Pandoravirus dulcis]	710	69	717	205	7	6.75e-264	761
0	PanV_biw_75	885	YP_009120806.1 hypothetical protein TW95_gp1837 [Pandoravirus inopinatum]	410	57.5	391	143	7	1.25e-125	395
0	PanV_biw_75	885	YP_009482746.1 Atrophin-1 incomplete domain containing protein [Pandoravirus quercus]	702	55.6	417	156	7	5.64e-125	404
0	PanV_biw_75	885	QBZ80648.1 Atrophin-1 superfamily incomplete domain containing protein [Pandoravirus celtis]	705	51.5	466	182	10	1.48e-121	395
0	PanV_biw_75	885	YP_009429950.1 Atrophin-1 superfamily incomplete domain [Pandoravirus salinus]	715	56.2	420	155	12	6.9e-117	383
0	PanV_biw_75	885	UMO79258.1 Atrophin-1 incomplete domain containing protein [Pandoravirus aubagnensis]	763	72.9	192	48	1	6.97e-83	294
0	PanV_biw_75	885	YP_009480714.1 Atrophin-1 incomplete domain containing protein [Pandoravirus macleodensis]	764	72.9	192	48	1	7.12e-83	294
2	PanV_biw_75	885	WBR14205.1 Ul36-like domain-containing protein [Pandoravirus kuranda]	772	45.4	427	179	12	3.09e-82	292
1	PanV_biw_76	263	BCU03210.1 hypothetical protein [Pandoravirus japonicus]	264	98.9	264	1	1	4.83e-175	493
0	PanV_biw_76	263	UMO79182.1 hypothetical protein [Pandoravirus belohorizontensis]	265	90.2	265	23	1	1.95e-172	486
0	PanV_biw_76	263	YP_008318585.1 hypothetical protein pdul_cds_40 [Pandoravirus dulcis]	260	90.9	263	20	2	9.43e-156	444
0	PanV_biw_76	263	QBZ80649.1 hypothetical protein pclt_cds_51 [Pandoravirus celtis]	269	79.5	263	49	2	3.67e-132	385
0	PanV_biw_76	263	YP_009482747.1 hypothetical protein pqer_cds_56 [Pandoravirus quercus]	331	79.8	263	48	2	5.57e-132	387
0	PanV_biw_76	263	YP_009120803.1 hypothetical protein TW95_gp1834 [Pandoravirus inopinatum]	327	77.6	255	52	2	2.74e-124	367
0	PanV_biw_76	263	YP_008436508.1 hypothetical protein psal_cds_52 [Pandoravirus salinus]	273	75	268	57	3	2.83e-123	362
0	PanV_biw_76	263	YP_009481641.1 hypothetical protein pneo_cds_31 [Pandoravirus neocaledonia]	286	64.8	196	65	3	6.46e-79	250
0	PanV_biw_76	263	YP_009480715.1 hypothetical protein pmac_cds_31 [Pandoravirus macleodensis]	282	67.8	177	55	2	4.6e-78	248
2	PanV_biw_76	263	WBR14206.1 hypothetical protein pkur_cds_31 [Pandoravirus kuranda]	296	66.7	180	54	2	3.47e-73	236
1	PanV_biw_78	176	BCU03212.1 phosphohydrolase [Pandoravirus japonicus]	374	93.1	173	11	1	1.3e-84	264
0	PanV_biw_78	176	UMO79181.1 Phosphohydrolase [Pandoravirus belohorizontensis]	376	74	181	39	3	2.56e-57	194
0	PanV_biw_78	176	YP_008318586.1 Phosphohydrolase [Pandoravirus dulcis]	598	82.1	117	14	1	1.04e-42	161
0	PanV_biw_78	176	QBZ80650.1 Phosphohydrolase incomplete domain containing protein [Pandoravirus celtis]	577	52.6	114	47	3	2.05e-19	96.7
0	PanV_biw_78	176	YP_009482748.1 Phosphohydrolase [Pandoravirus quercus]	577	79	62	11	1	3.82e-19	95.9
0	PanV_biw_78	176	YP_009429951.1 Phosphohydrolase incomplete domain [Pandoravirus salinus]	572	88.1	42	5	0	2.59e-14	82
0	PanV_biw_78	176	UDO47248.1 hd phosphohydrolase domain [Pandoravirus massiliensis]	541	80	45	9	0	1.61e-13	79.7
0	PanV_biw_78	176	YP_009481642.1 Phosphohydrolase [Pandoravirus neocaledonia]	544	80	45	9	0	1.62e-13	79.7
0	PanV_biw_78	176	YP_009480716.1 Phosphohydrolase [Pandoravirus macleodensis]	545	80	45	9	0	1.62e-13	79.7
2	PanV_biw_78	176	WBR14207.1 Hd phosphohydrolase [Pandoravirus kuranda]	552	80	45	9	0	1.62e-13	79.7
1	PanV_biw_79	159	BCU03212.1 phosphohydrolase [Pandoravirus japonicus]	374	72.2	158	42	1	7.98e-59	197
0	PanV_biw_79	159	UMO79181.1 Phosphohydrolase [Pandoravirus belohorizontensis]	376	74.5	157	31	4	2.37e-58	196
0	PanV_biw_79	159	YP_008318586.1 Phosphohydrolase [Pandoravirus dulcis]	598	86.7	98	7	1	1.49e-41	157
0	PanV_biw_79	159	YP_009120801.1 hd phosphohydrolase domain protein [Pandoravirus inopinatum]	139	82.6	92	15	1	2.68e-40	143
0	PanV_biw_79	159	YP_009482748.1 Phosphohydrolase [Pandoravirus quercus]	577	83.7	92	14	1	4.3e-37	145
0	PanV_biw_79	159	QBZ80650.1 Phosphohydrolase incomplete domain containing protein [Pandoravirus celtis]	577	82.6	92	15	1	5.96e-37	144
0	PanV_biw_79	159	YP_009429951.1 Phosphohydrolase incomplete domain [Pandoravirus salinus]	572	80.9	94	16	1	3.84e-34	137
0	PanV_biw_79	159	UDO47248.1 hd phosphohydrolase domain [Pandoravirus massiliensis]	541	64.6	96	30	1	1.97e-25	112
0	PanV_biw_79	159	WBR14207.1 Hd phosphohydrolase [Pandoravirus kuranda]	552	61.2	98	32	1	3.92e-25	112
2	PanV_biw_79	159	YP_009480716.1 Phosphohydrolase [Pandoravirus macleodensis]	545	63.2	95	31	2	1.86e-24	110
1	PanV_biw_80	320	YP_008318586.1 Phosphohydrolase [Pandoravirus dulcis]	598	98.4	319	5	0	1.18e-216	614
0	PanV_biw_80	320	YP_009120800.1 hd phosphohydrolase domain protein [Pandoravirus inopinatum]	364	93.1	319	22	0	5.87e-208	583
0	PanV_biw_80	320	BCU03213.1 phosphohydrolase [Pandoravirus japonicus]	298	99	298	3	0	3.46e-207	578
0	PanV_biw_80	320	YP_009482748.1 Phosphohydrolase [Pandoravirus quercus]	577	93.1	319	22	0	2.33e-204	582
0	PanV_biw_80	320	QBZ80650.1 Phosphohydrolase incomplete domain containing protein [Pandoravirus celtis]	577	93.1	319	22	0	3.3e-204	582
0	PanV_biw_80	320	UMO79180.1 Phosphohydrolase [Pandoravirus belohorizontensis]	298	98	298	6	0	7.8e-204	570
0	PanV_biw_80	320	YP_009429951.1 Phosphohydrolase incomplete domain [Pandoravirus salinus]	572	91.8	319	26	0	6.11e-201	573
0	PanV_biw_80	320	WBR14207.1 Hd phosphohydrolase [Pandoravirus kuranda]	552	75.4	313	77	0	9.47e-159	465
0	PanV_biw_80	320	YP_009480716.1 Phosphohydrolase [Pandoravirus macleodensis]	545	75.3	312	77	0	3.04e-158	464
2	PanV_biw_80	320	YP_009481642.1 Phosphohydrolase [Pandoravirus neocaledonia]	544	74.7	312	79	0	4.17e-158	463
1	PanV_biw_81	83	BCU03214.1 hypothetical protein [Pandoravirus japonicus]	121	97.6	82	2	0	2e-51	167
0	PanV_biw_81	83	YP_008318587.1 hypothetical protein pdul_cds_42 [Pandoravirus dulcis]	83	89.2	83	8	1	7.56e-44	147
0	PanV_biw_81	83	YP_009482749.1 hypothetical protein pqer_cds_58 [Pandoravirus quercus]	82	74.4	82	21	0	1.27e-35	126
2	PanV_biw_81	83	YP_008436513.1 hypothetical protein psal_cds_54 [Pandoravirus salinus]	80	70.7	82	22	1	9.47e-33	119
1	PanV_biw_82	500	BCU03215.1 hypothetical protein [Pandoravirus japonicus]	499	98.2	499	9	0	0	962
0	PanV_biw_82	500	YP_008318588.1 hypothetical protein pdul_cds_43 [Pandoravirus dulcis]	500	89.2	499	53	1	0	869
0	PanV_biw_82	500	YP_009482750.1 hypothetical protein pqer_cds_59 [Pandoravirus quercus]	495	74.1	499	123	3	2.75e-250	703
0	PanV_biw_82	500	QBZ80652.1 hypothetical protein pclt_cds_54 [Pandoravirus celtis]	495	73.7	499	125	3	7.45e-248	697
0	PanV_biw_82	500	YP_009120797.1 hypothetical protein TW95_gp1828 [Pandoravirus inopinatum]	492	73.5	491	125	4	3.46e-243	685
0	PanV_biw_82	500	YP_008436516.1 hypothetical protein psal_cds_55 [Pandoravirus salinus]	503	68.8	490	152	1	3.71e-231	655
0	PanV_biw_82	500	YP_008319369.1 hypothetical protein pdul_cds_579 [Pandoravirus dulcis]	477	55	496	194	9	4.85e-159	471
0	PanV_biw_82	500	BCU03901.1 hypothetical protein [Pandoravirus japonicus]	477	53.1	495	205	8	1.43e-150	449
0	PanV_biw_82	500	UMO78643.1 hypothetical protein [Pandoravirus belohorizontensis]	477	51.2	494	216	8	9.03e-144	432
2	PanV_biw_82	500	UDO47252.1 hypothetical protein [Pandoravirus massiliensis]	493	46.1	501	230	16	2.48e-102	326
1	PanV_biw_83	76	BCU03217.1 hypothetical protein [Pandoravirus japonicus]	75	98.7	75	1	0	3.14e-44	147
1	PanV_biw_84	478	BCU03218.1 hypothetical protein [Pandoravirus japonicus]	496	89.1	496	35	1	6.31e-311	855
0	PanV_biw_84	478	YP_008318589.1 hypothetical protein pdul_cds_44 [Pandoravirus dulcis]	575	86.7	496	47	1	2.86e-301	834
0	PanV_biw_84	478	YP_009482492.1 hypothetical protein pneo_cds_882 [Pandoravirus neocaledonia]	396	79.3	397	74	3	6.66e-214	606
0	PanV_biw_84	478	YP_009481647.1 hypothetical protein pneo_cds_37 [Pandoravirus neocaledonia]	485	46.5	492	227	10	3.33e-118	366
0	PanV_biw_84	478	YP_009483855.1 hypothetical protein pqer_cds_1164 [Pandoravirus quercus]	497	35.8	517	257	16	1.05e-63	225
0	PanV_biw_84	478	YP_008436518.1 hypothetical protein psal_cds_57 [Pandoravirus salinus]	510	31.2	522	277	12	1.17e-44	175
0	PanV_biw_84	478	YP_008436517.2 hypothetical protein psal_cds_56 [Pandoravirus salinus]	580	33	549	261	20	8.69e-42	168
0	PanV_biw_84	478	QBZ80654.1 hypothetical protein pclt_cds_56 [Pandoravirus celtis]	505	32.7	523	271	15	9.43e-40	161
0	PanV_biw_84	478	YP_009482752.1 hypothetical protein pqer_cds_61 [Pandoravirus quercus]	505	32.1	523	274	15	2.25e-37	155
2	PanV_biw_84	478	YP_008436516.1 hypothetical protein psal_cds_55 [Pandoravirus salinus]	503	30.9	521	269	20	8.37e-24	116
1	PanV_biw_85	483	YP_008318590.1 hypothetical protein pdul_cds_45 [Pandoravirus dulcis]	478	83.8	475	76	1	2.94e-269	749
0	PanV_biw_85	483	BCU03219.1 hypothetical protein [Pandoravirus japonicus]	440	84.3	440	64	1	1.97e-253	708
0	PanV_biw_85	483	YP_009482753.1 hypothetical protein pqer_cds_62 [Pandoravirus quercus]	482	66.3	484	148	6	2.35e-203	583
0	PanV_biw_85	483	QBZ80655.1 hypothetical protein pclt_cds_57 [Pandoravirus celtis]	486	65.2	488	151	5	1.1e-202	581
0	PanV_biw_85	483	YP_009120793.1 hypothetical protein TW95_gp1824 [Pandoravirus inopinatum]	251	68.7	252	78	1	1.96e-109	335
0	PanV_biw_85	483	WBR14209.1 hypothetical protein pkur_cds_34 [Pandoravirus kuranda]	482	40	482	264	11	1.93e-75	256
0	PanV_biw_85	483	YP_008319341.1 hypothetical protein pdul_cds_559 [Pandoravirus dulcis]	493	39.1	489	263	15	9.67e-71	244
0	PanV_biw_85	483	UMO79263.1 hypothetical protein [Pandoravirus aubagnensis]	493	34.8	500	270	16	1.72e-52	196
0	PanV_biw_85	483	YP_009480720.1 hypothetical protein pmac_cds_36 [Pandoravirus macleodensis]	493	34.6	500	271	16	1.26e-51	193
2	PanV_biw_85	483	YP_009481648.1 hypothetical protein pneo_cds_38 [Pandoravirus neocaledonia]	531	33.9	499	284	17	1.41e-50	191
1	PanV_biw_86	497	BCU03220.1 ankyrin repeat domain containing protein [Pandoravirus japonicus]	496	98	496	10	0	1.26e-250	704
0	PanV_biw_86	497	YP_008318592.1 Ankyrin repeat domain containing protein [Pandoravirus dulcis]	494	88	492	59	0	6.69e-224	636
0	PanV_biw_86	497	UMO79178.1 Ankyrin repeat domain containing protein [Pandoravirus belohorizontensis]	630	71.9	495	139	0	1.81e-180	531
0	PanV_biw_86	497	YP_009120791.1 ankyrin repeat protein [Pandoravirus inopinatum]	496	63.9	487	171	1	1.81e-139	421
0	PanV_biw_86	497	QBZ80656.1 ankyrin repeat incomplete domain containing protein [Pandoravirus celtis]	493	64.3	485	169	2	3.42e-136	413
0	PanV_biw_86	497	YP_009482754.1 Ankyrin repeat domain containing protein [Pandoravirus quercus]	493	63.7	485	172	2	2.01e-132	403
0	PanV_biw_86	497	YP_008436519.1 hypothetical protein psal_cds_58 [Pandoravirus salinus]	461	53.4	509	153	4	1.94e-107	338
0	PanV_biw_86	497	UMO79265.1 Ankyrin repeat domain containing protein [Pandoravirus aubagnensis]	493	53.9	460	203	5	4.07e-64	227
0	PanV_biw_86	497	YP_009480722.1 Ankyrin repeat domain containing protein [Pandoravirus macleodensis]	493	54.8	460	199	5	4.07e-64	227
2	PanV_biw_86	497	WBR14210.1 Ankyrin repeat protein [Pandoravirus kuranda]	493	54.5	455	194	6	2.43e-61	219
1	PanV_biw_88	224	UMO79177.1 hypothetical protein [Pandoravirus belohorizontensis]	224	93.3	224	14	1	3.17e-149	424
0	PanV_biw_88	224	YP_008436521.1 hypothetical protein psal_cds_60 [Pandoravirus salinus]	221	73.3	221	53	4	5.52e-108	320
0	PanV_biw_88	224	YP_008318594.2 hypothetical protein pdul_cds_47 [Pandoravirus dulcis]	232	72	225	45	3	1.33e-106	317
0	PanV_biw_88	224	BCU03222.1 hypothetical protein [Pandoravirus japonicus]	199	70.9	213	45	3	3.68e-101	302
0	PanV_biw_88	224	QBZ80657.1 hypothetical protein pclt_cds_59 [Pandoravirus celtis]	237	68	225	56	4	2.74e-100	301
0	PanV_biw_88	224	YP_009120789.1 hypothetical protein TW95_gp1820 [Pandoravirus inopinatum]	206	71	207	49	3	7.73e-100	299
0	PanV_biw_88	224	YP_009482755.1 hypothetical protein pqer_cds_64 [Pandoravirus quercus]	217	66.7	225	60	4	3.07e-97	293
0	PanV_biw_88	224	UDO47254.1 hypothetical protein [Pandoravirus massiliensis]	223	78.2	147	26	4	7.07e-76	239
0	PanV_biw_88	224	WBR14211.1 hypothetical protein pkur_cds_36 [Pandoravirus kuranda]	221	75.5	143	34	1	1.54e-74	235
2	PanV_biw_88	224	YP_009481651.1 hypothetical protein pneo_cds_41 [Pandoravirus neocaledonia]	322	76.2	143	33	1	3.73e-73	235
1	PanV_biw_89	334	UMO79176.1 BTB domain [Pandoravirus belohorizontensis]	471	91.9	333	26	1	9.38e-197	559
0	PanV_biw_89	334	YP_008436523.1 BTB domain [Pandoravirus salinus]	318	74.4	332	68	5	1.11e-156	452
0	PanV_biw_89	334	YP_009482756.1 BTB domain containing protein [Pandoravirus quercus]	312	62.7	332	102	6	6.01e-124	369
0	PanV_biw_89	334	QBZ80658.1 BTB domain containing protein [Pandoravirus celtis]	312	62	332	104	6	6.52e-121	361
0	PanV_biw_89	334	YP_009120787.1 BTB/POZ domain motif-containing protein [Pandoravirus inopinatum]	311	61.6	331	106	8	2.4e-118	354
0	PanV_biw_89	334	YP_008318596.1 BTB domain containing protein [Pandoravirus dulcis]	303	54.3	322	118	7	1.69e-91	286
0	PanV_biw_89	334	BCU03223.1 BTB domain containing protein [Pandoravirus japonicus]	300	55.2	324	109	9	6.18e-91	284
0	PanV_biw_89	334	BCU02650.1 BTB domain containing protein [Pandoravirus japonicus]	228	32.6	175	108	5	2.89e-07	63.2
0	PanV_biw_89	334	UDO47978.1 BTB/POZ domain [Pandoravirus massiliensis]	307	28.2	234	117	8	6.15e-07	63.2
2	PanV_biw_89	334	YP_008319500.2 BTB domain containing protein [Pandoravirus dulcis]	228	32	175	109	5	1.1e-05	58.5
1	PanV_biw_90	293	UMO79175.1 hypothetical protein [Pandoravirus belohorizontensis]	288	96.9	288	9	0	1.72e-193	542
0	PanV_biw_90	293	YP_008436524.2 hypothetical protein psal_cds_62 [Pandoravirus salinus]	349	86	292	41	0	7.84e-170	484
0	PanV_biw_90	293	YP_009120786.1 hypothetical protein TW95_gp1817 [Pandoravirus inopinatum]	359	68.4	288	82	4	1.82e-123	367
0	PanV_biw_90	293	QBZ80659.1 hypothetical protein pclt_cds_61 [Pandoravirus celtis]	285	67	294	86	6	2.74e-122	362
0	PanV_biw_90	293	YP_009482757.1 hypothetical protein pqer_cds_66 [Pandoravirus quercus]	277	63.8	293	89	6	2.56e-111	333
0	PanV_biw_90	293	BCU03224.1 hypothetical protein [Pandoravirus japonicus]	320	51.1	311	123	2	1.76e-84	267
2	PanV_biw_90	293	YP_008318598.1 hypothetical protein pdul_cds_49 [Pandoravirus dulcis]	320	49.7	312	126	3	8.81e-77	247
1	PanV_biw_92	364	BCU03226.1 AICARFT IMPCHas incomplete domain containing protein [Pandoravirus japonicus]	363	95.9	363	15	0	2.3e-246	682
0	PanV_biw_92	364	UMO79174.1 AICARFT IMPCHas incomplete domain containing protein [Pandoravirus belohorizontensis]	428	92.7	370	19	2	3.57e-236	659
0	PanV_biw_92	364	YP_008318599.2 AICARFT IMPCHas incomplete domain containing protein [Pandoravirus dulcis]	360	92.8	363	23	1	1.93e-235	654
0	PanV_biw_92	364	YP_009482758.1 AICARFT IMPCHas incomplete domain containing protein [Pandoravirus quercus]	363	85.3	361	50	3	2.94e-210	590
0	PanV_biw_92	364	QBZ80660.1 AICARFT IMPCHas superfamily incomplete domain containing protein [Pandoravirus celtis]	362	85.4	362	47	5	3.84e-208	585
0	PanV_biw_92	364	YP_008436525.1 AICARFT IMPCHas domain [Pandoravirus salinus]	363	83.1	360	57	3	1.9e-199	563
0	PanV_biw_92	364	YP_009120785.1 bifunctional purine biosynthesis protein [Pandoravirus inopinatum]	403	83.7	343	50	4	1.72e-193	550
0	PanV_biw_92	364	YP_009480725.1 AICARFT IMPCHas incomplete domain containing protein [Pandoravirus macleodensis]	364	77	344	68	3	5.63e-178	509
0	PanV_biw_92	364	UMO79270.1 AICARFT IMPCHas incomplete domain containing protein [Pandoravirus aubagnensis]	364	76.7	344	69	3	3.24e-177	507
2	PanV_biw_92	364	UDO47258.1 bifunctional purine biosynthesis protein [Pandoravirus massiliensis]	358	76.5	344	67	3	2.14e-176	504
1	PanV_biw_93	560	YP_008318601.1 HPPK domain and Pterin binding domain containing protein [Pandoravirus dulcis]	557	88.6	559	62	2	0	935
0	PanV_biw_93	560	BCU03227.1 HPPK domain and pterin binding domain containing protein [Pandoravirus japonicus]	558	87.3	561	66	4	0	908
0	PanV_biw_93	560	UMO79173.1 2-amino-4-hydroxy-6-hydroxymethyldihydropteridin e pyrophosphokinase [Pandoravirus belohorizontensis]	561	72.4	577	122	11	9.47e-264	742
0	PanV_biw_93	560	YP_008436527.1 HPPK domain and Pterin binding domain containing protein [Pandoravirus salinus]	565	74.2	566	128	10	3.13e-263	741
0	PanV_biw_93	560	YP_009120784.1 2-amino-4-hydroxy-6-hydroxymethyldihydropteridin e pyrophosphokinase [Pandoravirus inopinatum]	490	74.9	495	109	8	9.83e-239	676
0	PanV_biw_93	560	UMO79272.1 HPPK domain and Pterin binding domain containing protein [Pandoravirus aubagnensis]	532	62.4	561	158	9	5.32e-215	617
0	PanV_biw_93	560	YP_009480727.1 HPPK domain and Pterin binding domain containing protein [Pandoravirus macleodensis]	532	62.2	561	159	9	1.52e-214	616
0	PanV_biw_93	560	WBR14215.1 2-amino-4-hydroxy-6- hydroxymethyldihydropteridine pyrophosphokinase [Pandoravirus kuranda]	537	62.3	567	148	9	1.12e-210	607
0	PanV_biw_93	560	YP_009481655.1 HPPK domain and Pterin binding domain containing protein [Pandoravirus neocaledonia]	537	62.1	567	149	9	4.53e-210	605
2	PanV_biw_93	560	UDO47264.1 2-amino-4-hydroxy-6- hydroxymethyldihydropteridine pyrophosphokinase [Pandoravirus massiliensis]	625	62.1	562	160	10	2.37e-209	607
1	PanV_biw_95	150	UMO79172.1 Dihydroneopterin aldolase [Pandoravirus belohorizontensis]	143	87.2	149	13	1	1.51e-82	249
0	PanV_biw_95	150	BCU03229.1 dihydroneopterin aldolase [Pandoravirus japonicus]	143	86.7	150	12	2	1.45e-80	244
0	PanV_biw_95	150	YP_008318603.1 Dihydroneopterin aldolase [Pandoravirus dulcis]	177	85.2	149	16	1	3.73e-79	242
0	PanV_biw_95	150	YP_009120783.1 dihydroneopterin aldolase [Pandoravirus inopinatum]	139	75.2	149	27	1	1.69e-69	216
0	PanV_biw_95	150	YP_008436529.1 Dihydroneopterin aldolase [Pandoravirus salinus]	145	73.9	153	28	2	5.39e-65	205
0	PanV_biw_95	150	YP_009482760.1 Dihydroneopterin aldolase [Pandoravirus quercus]	146	69.8	149	42	1	7.89e-51	169
0	PanV_biw_95	150	QBZ80662.1 hypothetical protein pclt_cds_64 [Pandoravirus celtis]	207	69.8	149	43	1	7.44e-50	169
0	PanV_biw_95	150	UDO47266.1 dihydroneopterin aldolase [Pandoravirus massiliensis]	144	48.2	141	64	2	5.4e-26	106
0	PanV_biw_95	150	MBI4081695.1 dihydroneopterin aldolase [Candidatus Lambdaproteobacteria bacterium]	133	33.9	124	53	3	1.38e-07	58.9
2	PanV_biw_95	150	MBQ9345673.1 dihydroneopterin aldolase [Kiritimatiellia bacterium]	132	33.3	126	54	2	1.08e-05	53.9
1	PanV_biw_98	58	BCU03232.1 hypothetical protein [Pandoravirus japonicus]	177	89.5	57	6	0	1.57e-31	117
0	PanV_biw_98	58	YP_008318605.2 hypothetical protein pdul_cds_53 [Pandoravirus dulcis]	145	91.2	57	5	0	1.82e-31	116
0	PanV_biw_98	58	QBZ80706.1 hypothetical protein pclt_cds_108 [Pandoravirus celtis]	98	74.1	54	14	0	7.49e-22	90.9
0	PanV_biw_98	58	YP_009482793.1 hypothetical protein pqer_cds_102 [Pandoravirus quercus]	146	74.1	54	14	0	2.74e-21	90.9
0	PanV_biw_98	58	YP_009481408.1 hypothetical protein pmac_cds_724 [Pandoravirus macleodensis]	82	66.1	56	19	0	2.79e-21	89
0	PanV_biw_98	58	WBR14872.1 hypothetical protein pkur_cds_698 [Pandoravirus kuranda]	97	64.9	57	20	0	1.2e-20	87.8
2	PanV_biw_98	58	YP_009482412.1 hypothetical protein pneo_cds_802 [Pandoravirus neocaledonia]	97	63.2	57	21	0	1.99e-19	84.7
1	PanV_biw_99	41	YP_008318605.2 hypothetical protein pdul_cds_53 [Pandoravirus dulcis]	145	78.6	28	6	0	5.5e-06	50.8
1	PanV_biw_101	607	UMO79170.1 Atrophin-1 incomplete domain containing protein [Pandoravirus belohorizontensis]	610	82.9	609	91	9	0	917
0	PanV_biw_101	607	YP_009430171.1 Atrophin-1 incomplete domain containing protein [Pandoravirus dulcis]	644	82.9	573	92	4	0	883
0	PanV_biw_101	607	BCU03233.1 atrophin-1 incomplete domain containing protein [Pandoravirus japonicus]	465	76.6	475	92	10	2.82e-222	635
0	PanV_biw_101	607	YP_009482761.1 hypothetical protein pqer_cds_70 [Pandoravirus quercus]	643	57.7	584	218	11	2.37e-182	540
0	PanV_biw_101	607	QBZ80663.1 hypothetical protein pclt_cds_65 [Pandoravirus celtis]	644	57.7	584	219	12	3.94e-181	537
0	PanV_biw_101	607	YP_009429953.1 hypothetical protein psal_cds_69 [Pandoravirus salinus]	658	53.2	600	227	16	3.22e-167	502
0	PanV_biw_101	607	YP_009120780.1 hypothetical protein TW95_gp1811 [Pandoravirus inopinatum]	436	54.1	436	164	12	5.68e-105	335
0	PanV_biw_101	607	YP_009480730.1 hypothetical protein pmac_cds_46 [Pandoravirus macleodensis]	629	41	607	240	17	3.32e-101	331
0	PanV_biw_101	607	UDO47267.1 hypothetical protein [Pandoravirus massiliensis]	634	39.9	629	230	19	9.5e-98	322
2	PanV_biw_101	607	YP_009481659.1 hypothetical protein pneo_cds_49 [Pandoravirus neocaledonia]	657	39.8	620	251	17	7.14e-91	305
1	PanV_biw_102	96	UMO79169.1 Atrophin-1 incomplete domain containing protein [Pandoravirus belohorizontensis]	129	92.5	93	7	0	6.84e-55	177
0	PanV_biw_102	96	BCU03234.1 putative atrophin-1 incomplete domain containing protein [Pandoravirus japonicus]	290	90.4	94	9	0	4.52e-53	177
0	PanV_biw_102	96	YP_009430171.1 Atrophin-1 incomplete domain containing protein [Pandoravirus dulcis]	644	96.2	78	3	0	2.75e-42	157
0	PanV_biw_102	96	YP_009120779.1 hypothetical protein TW95_gp1810 [Pandoravirus inopinatum]	124	76.9	78	18	0	1.11e-36	130
0	PanV_biw_102	96	YP_009429953.1 hypothetical protein psal_cds_69 [Pandoravirus salinus]	658	83.5	79	12	1	1.64e-35	138
0	PanV_biw_102	96	YP_009482761.1 hypothetical protein pqer_cds_70 [Pandoravirus quercus]	643	75.6	78	19	0	1.72e-32	130
0	PanV_biw_102	96	QBZ80663.1 hypothetical protein pclt_cds_65 [Pandoravirus celtis]	644	75.6	78	19	0	1.72e-32	130
0	PanV_biw_102	96	YP_009481659.1 hypothetical protein pneo_cds_49 [Pandoravirus neocaledonia]	657	47.6	84	42	2	2.41e-15	81.6
0	PanV_biw_102	96	YP_009480730.1 hypothetical protein pmac_cds_46 [Pandoravirus macleodensis]	629	47.2	89	39	4	1.38e-13	76.6
2	PanV_biw_102	96	UDO47267.1 hypothetical protein [Pandoravirus massiliensis]	634	46.4	84	42	3	1.3e-10	68.2
1	PanV_biw_104	444	UMO79168.1 GTP cyclohydrolase [Pandoravirus belohorizontensis]	442	94.6	443	23	1	2.29e-300	825
0	PanV_biw_104	444	YP_008318610.1 GTP cyclohydrolase [Pandoravirus dulcis]	443	92.1	443	35	0	2.43e-293	807
0	PanV_biw_104	444	BCU03235.1 GTP cyclohydrolase [Pandoravirus japonicus]	443	90.7	443	41	0	6.09e-287	791
0	PanV_biw_104	444	YP_008436542.1 GTP cyclohydrolase [Pandoravirus salinus]	448	75.4	427	99	3	7.41e-222	627
0	PanV_biw_104	444	UDO47269.1 GTP cyclohydrolase [Pandoravirus massiliensis]	427	63.1	420	126	5	3.71e-169	492
0	PanV_biw_104	444	YP_009481660.1 GTP cyclohydrolase [Pandoravirus neocaledonia]	432	61.4	427	144	4	5.1e-168	489
0	PanV_biw_104	444	UMO79276.1 GTP cyclohydrolase [Pandoravirus aubagnensis]	429	63.5	416	131	5	5.29e-167	487
0	PanV_biw_104	444	YP_009480731.1 GTP cyclohydrolase [Pandoravirus macleodensis]	431	63.1	417	133	4	1.62e-166	486
0	PanV_biw_104	444	YP_009120778.1 GTP cyclohydrolase [Pandoravirus inopinatum]	186	84.9	186	28	0	1.28e-104	319
2	PanV_biw_104	444	YP_009120777.1 GTP cyclohydrolase [Pandoravirus inopinatum]	249	70.1	224	53	3	9.21e-95	296
1	PanV_biw_106	1079	UMO79167.1 Para-aminobenzoate synthetase [Pandoravirus belohorizontensis]	1090	90.2	1087	90	5	0	1895
0	PanV_biw_106	1079	YP_008318612.1 glutamine amidotransferase [Pandoravirus dulcis]	1092	86.8	1089	126	10	0	1813
0	PanV_biw_106	1079	BCU03236.1 para-aminobenzoate synthetase [Pandoravirus japonicus]	1091	86.7	1090	124	8	0	1812
0	PanV_biw_106	1079	YP_009120775.1 glutamine amidotransferase [Pandoravirus inopinatum]	1059	74.8	1092	221	15	0	1511
0	PanV_biw_106	1079	YP_008436545.1 glutamine amidotransferase [Pandoravirus salinus]	1059	72.8	1094	241	17	0	1478
0	PanV_biw_106	1079	YP_009481661.1 glutamine amidotransferase [Pandoravirus neocaledonia]	1125	57.2	1125	357	25	0	1098
0	PanV_biw_106	1079	WBR14220.1 P-aminobenzoic acid synthase [Pandoravirus kuranda]	1056	57.2	1125	358	25	0	1095
0	PanV_biw_106	1079	YP_009480732.1 glutamine amidotransferase [Pandoravirus macleodensis]	1069	56.9	1125	367	25	0	1082
0	PanV_biw_106	1079	UMO79277.1 Para-aminobenzoate synthetase [Pandoravirus aubagnensis]	1066	56.9	1125	367	25	0	1080
2	PanV_biw_106	1079	UDO47271.1 P-aminobenzoic acid synthase [Pandoravirus massiliensis]	1102	56.5	1121	370	24	0	1078
1	PanV_biw_109	367	UMO79165.1 F-box domain containing protein [Pandoravirus belohorizontensis]	355	89.6	355	37	0	2.01e-232	646
0	PanV_biw_109	367	BCU03237.1 hypothetical protein [Pandoravirus japonicus]	354	88.4	354	40	1	3.99e-225	628
0	PanV_biw_109	367	YP_008318613.2 hypothetical protein pdul_cds_58 [Pandoravirus dulcis]	317	79.2	351	37	2	1.39e-193	546
0	PanV_biw_109	367	YP_009482763.1 F-box domain containing protein [Pandoravirus quercus]	419	76.6	364	75	4	1.53e-189	540
0	PanV_biw_109	367	YP_008436548.1 F-box incomplete domain [Pandoravirus salinus]	358	76.9	347	80	0	3.26e-188	535
0	PanV_biw_109	367	YP_009120772.1 F-box domain protein [Pandoravirus inopinatum]	359	77.4	349	76	3	2.27e-186	530
0	PanV_biw_109	367	YP_008319109.1 hypothetical protein pdul_cds_397 [Pandoravirus dulcis]	353	55.5	344	145	4	3.07e-115	349
0	PanV_biw_109	367	UMO79282.1 hypothetical protein [Pandoravirus aubagnensis]	454	50.9	344	157	4	4.22e-100	314
0	PanV_biw_109	367	YP_009480736.1 hypothetical protein pmac_cds_52 [Pandoravirus macleodensis]	348	49.7	344	161	4	1.82e-97	304
2	PanV_biw_109	367	YP_009481665.1 hypothetical protein pneo_cds_55 [Pandoravirus neocaledonia]	341	50.8	327	148	4	4.3e-94	295
1	PanV_biw_111	452	UMO79164.1 hypothetical protein [Pandoravirus belohorizontensis]	448	90.9	452	36	4	2.64e-282	780
0	PanV_biw_111	452	BCU03239.1 hypothetical protein [Pandoravirus japonicus]	446	86.4	455	49	7	1.15e-257	717
0	PanV_biw_111	452	YP_008318614.1 hypothetical protein pdul_cds_59 [Pandoravirus dulcis]	443	84.9	450	58	3	3.98e-255	711
0	PanV_biw_111	452	YP_009120770.1 hypothetical protein TW95_gp1801 [Pandoravirus inopinatum]	442	76.9	454	88	5	1.73e-230	649
0	PanV_biw_111	452	YP_009482764.1 hypothetical protein pqer_cds_73 [Pandoravirus quercus]	438	77.2	452	86	6	1.22e-229	646
0	PanV_biw_111	452	QBZ80666.1 hypothetical protein pclt_cds_68 [Pandoravirus celtis]	438	77	452	87	6	3.5e-229	645
0	PanV_biw_111	452	YP_008436551.1 hypothetical protein psal_cds_75 [Pandoravirus salinus]	444	77.2	430	82	5	2.77e-225	635
0	PanV_biw_111	452	WBR14229.1 hypothetical protein pkur_cds_54 [Pandoravirus kuranda]	490	59.9	406	134	8	7.43e-149	443
0	PanV_biw_111	452	YP_009481670.1 hypothetical protein pneo_cds_60 [Pandoravirus neocaledonia]	588	59.4	404	139	7	8.82e-148	444
2	PanV_biw_111	452	UDO47285.1 hypothetical protein [Pandoravirus massiliensis]	460	60	410	131	9	1.02e-146	437
1	PanV_biw_112	188	BCU03240.1 hypothetical protein [Pandoravirus japonicus]	187	95.2	187	9	0	3.28e-124	358
0	PanV_biw_112	188	YP_009430173.1 hypothetical protein pdul_cds_61 [Pandoravirus dulcis]	292	94.1	187	11	0	1.07e-121	356
0	PanV_biw_112	188	UMO79163.1 hypothetical protein [Pandoravirus belohorizontensis]	187	84.6	188	27	2	1.92e-107	316
0	PanV_biw_112	188	YP_009429955.1 hypothetical protein psal_cds_78 [Pandoravirus salinus]	188	82	183	32	1	4.29e-102	302
0	PanV_biw_112	188	YP_009482767.1 hypothetical protein pqer_cds_76 [Pandoravirus quercus]	186	80.3	188	34	3	6.62e-101	299
0	PanV_biw_112	188	YP_009120766.1 hypothetical protein TW95_gp1797 [Pandoravirus inopinatum]	186	78.7	188	37	3	8.99e-99	294
0	PanV_biw_112	188	YP_009480741.1 hypothetical protein pmac_cds_57 [Pandoravirus macleodensis]	181	64.8	179	55	2	7.01e-74	231
0	PanV_biw_112	188	YP_009481671.1 hypothetical protein pneo_cds_61 [Pandoravirus neocaledonia]	181	65.8	161	50	1	2.7e-71	224
0	PanV_biw_112	188	UDO47286.1 hypothetical protein [Pandoravirus massiliensis]	266	65.2	161	51	1	6.82e-69	221
2	PanV_biw_112	188	QBZ80670.1 hypothetical protein pclt_cds_72 [Pandoravirus celtis]	180	90	100	10	0	3.42e-62	201
1	PanV_biw_115	141	UMO79161.1 hypothetical protein [Pandoravirus belohorizontensis]	140	92.1	139	11	0	1.93e-91	271
0	PanV_biw_115	141	YP_008436562.1 hypothetical protein psal_cds_81 [Pandoravirus salinus]	140	87.9	140	17	0	6.47e-90	268
0	PanV_biw_115	141	YP_008318625.1 hypothetical protein pdul_cds_67 [Pandoravirus dulcis]	140	89.3	140	15	0	6.47e-90	268
0	PanV_biw_115	141	BCU03246.1 hypothetical protein [Pandoravirus japonicus]	140	89.3	140	15	0	9.19e-90	267
0	PanV_biw_115	141	YP_009482770.1 hypothetical protein pqer_cds_79 [Pandoravirus quercus]	141	88.4	138	16	0	1.58e-88	264
0	PanV_biw_115	141	QBZ80672.1 hypothetical protein pclt_cds_74 [Pandoravirus celtis]	175	89.1	138	15	0	3.52e-88	265
0	PanV_biw_115	141	YP_009120762.1 hypothetical protein TW95_gp1793 [Pandoravirus inopinatum]	248	88.6	140	15	1	1.67e-86	263
0	PanV_biw_115	141	UMO79965.1 hypothetical protein [Pandoravirus aubagnensis]	139	70.5	139	39	1	5.37e-66	207
0	PanV_biw_115	141	YP_009481231.1 hypothetical protein pmac_cds_547 [Pandoravirus macleodensis]	139	69.8	139	40	1	2.18e-65	206
2	PanV_biw_115	141	UDO47463.1 hypothetical protein [Pandoravirus massiliensis]	197	70.5	139	39	1	5.05e-65	207
1	PanV_biw_118	136	YP_008318626.2 hypothetical protein pdul_cds_68 [Pandoravirus dulcis]	201	91.1	123	11	0	3.69e-76	235
0	PanV_biw_118	136	BCU03247.1 hypothetical protein [Pandoravirus japonicus]	115	87	115	14	1	4.73e-65	204
0	PanV_biw_118	136	UMO79160.1 hypothetical protein [Pandoravirus belohorizontensis]	115	84.3	115	17	1	1.85e-62	197
2	PanV_biw_118	136	YP_009430004.1 hypothetical protein psal_cds_366 [Pandoravirus salinus]	249	38.4	125	74	3	2.51e-14	78.6
1	PanV_biw_120	759	UMO79158.1 hypothetical protein [Pandoravirus belohorizontensis]	764	88.7	762	80	3	0	1307
0	PanV_biw_120	759	YP_008318630.1 hypothetical protein pdul_cds_71 [Pandoravirus dulcis]	758	88.6	761	79	3	0	1299
0	PanV_biw_120	759	BCU03250.1 hypothetical protein [Pandoravirus japonicus]	741	86	762	77	4	0	1256
0	PanV_biw_120	759	YP_009120760.1 F-box domain protein [Pandoravirus inopinatum]	767	68.5	771	196	10	0	948
0	PanV_biw_120	759	QBZ80675.1 F-box domain containing protein [Pandoravirus celtis]	776	66.5	783	198	10	0	935
0	PanV_biw_120	759	YP_009482772.1 F-box domain containing protein [Pandoravirus quercus]	776	66.4	783	199	10	0	932
0	PanV_biw_120	759	YP_008436564.2 F-box incomplete domain [Pandoravirus salinus]	785	67.4	720	221	5	0	895
0	PanV_biw_120	759	YP_009482140.1 F-box incomplete domain containing protein [Pandoravirus neocaledonia]	705	47.8	672	305	11	3.31e-172	522
0	PanV_biw_120	759	UDO48157.1 F-box domain protein [Pandoravirus massiliensis]	689	46.7	664	301	9	4.47e-168	511
2	PanV_biw_120	759	WBR14669.1 F-box domain-containing protein [Pandoravirus kuranda]	705	46.9	672	311	11	5.85e-167	509
1	PanV_biw_122	202	YP_008318632.1 hypothetical protein pdul_cds_72 [Pandoravirus dulcis]	203	95.1	203	8	1	1.08e-134	386
0	PanV_biw_122	202	UMO79157.1 hypothetical protein [Pandoravirus belohorizontensis]	203	94.6	203	9	1	4.39e-134	384
0	PanV_biw_122	202	BCU03251.1 hypothetical protein [Pandoravirus japonicus]	203	94.1	203	10	1	2.54e-133	382
0	PanV_biw_122	202	YP_009120758.1 hypothetical protein TW95_gp1789 [Pandoravirus inopinatum]	201	90.5	201	17	1	2.84e-125	362
0	PanV_biw_122	202	YP_009482773.1 NTF2 like domain containing protein [Pandoravirus quercus]	204	89.2	203	20	1	5.23e-124	359
0	PanV_biw_122	202	QBZ80676.1 NTF2 like superfamily domain containing protein [Pandoravirus celtis]	204	87.7	203	23	1	1.23e-122	355
0	PanV_biw_122	202	YP_008436566.1 hypothetical protein psal_cds_84 [Pandoravirus salinus]	202	83.7	202	29	1	1.67e-115	337
0	PanV_biw_122	202	YP_009481089.1 NTF2 like domain containing protein [Pandoravirus macleodensis]	203	82	194	35	0	7.16e-108	318
0	PanV_biw_122	202	WBR14670.1 Nuclear transport factor 2 domain-containing protein [Pandoravirus kuranda]	203	79.2	192	40	0	6.53e-104	308
2	PanV_biw_122	202	YP_009482141.1 NTF2 like domain containing protein [Pandoravirus neocaledonia]	173	84	162	26	0	1.51e-93	281
1	PanV_biw_124	434	BCU03253.1 cystathionine gamma-lyase [Pandoravirus japonicus]	433	95.8	433	18	0	1.45e-305	837
0	PanV_biw_124	434	YP_008318634.2 Cystathionine gamma-lyase [Pandoravirus dulcis]	461	93.5	433	28	0	1.49e-298	821
0	PanV_biw_124	434	YP_009482774.1 Cystathionine gamma-lyase [Pandoravirus quercus]	477	78.2	436	90	3	6.25e-244	683
0	PanV_biw_124	434	QBZ80677.1 Aspartate aminotransferase domain containing protein [Pandoravirus celtis]	477	78	437	89	3	1.46e-242	680
0	PanV_biw_124	434	YP_009120757.1 cys/met metabolism plpdependent enzyme [Pandoravirus inopinatum]	434	77.9	434	89	3	4.98e-242	677
0	PanV_biw_124	434	YP_009119842.1 cys/met metabolism plpdependent enzyme [Pandoravirus inopinatum]	421	50.2	422	196	5	1.35e-127	386
0	PanV_biw_124	434	QBZ81271.1 Cystathionine beta-lyase/cystathionine gamma-synthase domain containing protein [Pandoravirus celtis]	425	50.5	408	188	5	3.53e-126	382
0	PanV_biw_124	434	YP_009483375.1 Cystathionine gamma-lyase [Pandoravirus quercus]	433	50.4	415	190	6	6.5e-126	382
0	PanV_biw_124	434	UDO47980.1 cys/met metabolism plpdependent enzyme [Pandoravirus massiliensis]	415	47.8	414	194	7	7.6e-115	353
2	PanV_biw_124	434	CAE7271180.1 metC [Symbiodinium pilosum]	416	35.5	282	159	9	3.16e-30	132
1	PanV_biw_125	318	YP_008318635.1 hypothetical protein pdul_cds_74 [Pandoravirus dulcis]	314	93.3	314	21	0	1.81e-210	587
0	PanV_biw_125	318	UMO79156.1 hypothetical protein [Pandoravirus belohorizontensis]	375	92.4	315	23	1	2.71e-206	579
0	PanV_biw_125	318	QBZ80678.1 hypothetical protein pclt_cds_80 [Pandoravirus celtis]	316	76.7	318	68	5	1.94e-164	471
0	PanV_biw_125	318	YP_009482775.1 hypothetical protein pqer_cds_84 [Pandoravirus quercus]	316	76.4	318	69	4	5.55e-164	469
0	PanV_biw_125	318	YP_009120755.1 hypothetical protein TW95_gp1786 [Pandoravirus inopinatum]	316	76.7	318	68	5	1.3e-162	466
0	PanV_biw_125	318	YP_008436570.1 hypothetical protein psal_cds_86 [Pandoravirus salinus]	308	72.5	324	66	6	5.08e-151	436
0	PanV_biw_125	318	WBR14671.1 hypothetical protein pkur_cds_497 [Pandoravirus kuranda]	303	60.8	309	99	7	1.37e-111	336
0	PanV_biw_125	318	YP_009482142.1 hypothetical protein pneo_cds_532 [Pandoravirus neocaledonia]	303	59.9	309	102	7	3.65e-109	330
0	PanV_biw_125	318	UDO48154.1 hypothetical protein [Pandoravirus massiliensis]	268	66.9	245	74	5	5.25e-103	313
2	PanV_biw_125	318	UMO79796.1 hypothetical protein [Pandoravirus aubagnensis]	307	54.5	321	122	7	2.58e-100	308
1	PanV_biw_127	385	BCU03256.1 hypothetical protein [Pandoravirus japonicus]	392	99.7	384	1	0	8.72e-275	756
0	PanV_biw_127	385	UMO79154.1 hypothetical protein [Pandoravirus belohorizontensis]	387	86.8	387	48	2	3.13e-237	660
0	PanV_biw_127	385	YP_008318637.1 hypothetical protein pdul_cds_76 [Pandoravirus dulcis]	394	84.8	394	42	4	3.75e-226	633
0	PanV_biw_127	385	QBZ80679.1 hypothetical protein pclt_cds_81 [Pandoravirus celtis]	404	69.8	387	108	6	1.65e-173	500
0	PanV_biw_127	385	YP_009482776.1 hypothetical protein pqer_cds_85 [Pandoravirus quercus]	406	68.3	394	104	5	4.13e-172	496
0	PanV_biw_127	385	YP_008436575.1 hypothetical protein psal_cds_88 [Pandoravirus salinus]	403	63.9	393	119	8	3.29e-156	456
0	PanV_biw_127	385	YP_009120754.1 hypothetical protein TW95_gp1785 [Pandoravirus inopinatum]	306	66.5	263	70	2	6.69e-105	322
0	PanV_biw_127	385	YP_009481087.1 hypothetical protein pmac_cds_403 [Pandoravirus macleodensis]	419	45.5	404	116	14	2.55e-80	263
0	PanV_biw_127	385	UMO79795.1 hypothetical protein [Pandoravirus aubagnensis]	419	45	404	118	13	7.18e-80	262
2	PanV_biw_127	385	UDO48152.1 hypothetical protein [Pandoravirus massiliensis]	421	44	418	138	13	4.16e-76	252
1	PanV_biw_128	158	BCU03258.1 hypothetical protein [Pandoravirus japonicus]	178	99.4	157	1	0	1.05e-101	300
0	PanV_biw_128	158	YP_008318638.2 hypothetical protein pdul_cds_77 [Pandoravirus dulcis]	171	88.4	155	13	1	2.91e-86	260
0	PanV_biw_128	158	UMO79153.1 hypothetical protein [Pandoravirus belohorizontensis]	255	87.8	156	14	1	5.64e-84	258
0	PanV_biw_128	158	YP_009482777.1 Ankyrin repeat incomplete domain containing protein [Pandoravirus quercus]	173	78	132	29	0	1.51e-63	203
0	PanV_biw_128	158	YP_009120752.1 ankyrin repeat protein [Pandoravirus inopinatum]	133	78.9	123	26	0	3.19e-61	196
0	PanV_biw_128	158	YP_008436577.1 hypothetical protein psal_cds_89 [Pandoravirus salinus]	180	75.9	137	32	1	4.18e-60	194
0	PanV_biw_128	158	UDO48151.1 ankyrin repeat protein [Pandoravirus massiliensis]	163	59.4	133	54	0	1.24e-38	139
0	PanV_biw_128	158	UMO79793.1 Ankyrin repeat incomplete domain containing protein [Pandoravirus aubagnensis]	168	61.5	122	47	0	4.67e-37	135
0	PanV_biw_128	158	YP_009481086.1 Ankyrin repeat incomplete domain containing protein [Pandoravirus macleodensis]	168	60.7	122	48	0	1.88e-36	134
2	PanV_biw_128	158	YP_009482144.1 Ankyrin repeat incomplete domain containing protein [Pandoravirus neocaledonia]	169	58.2	122	51	0	1.26e-34	129
1	PanV_biw_130	57	BCU03260.1 hypothetical protein [Pandoravirus japonicus]	475	97.7	44	1	0	5.14e-21	95.5
2	PanV_biw_130	57	UMO79151.1 hypothetical protein [Pandoravirus belohorizontensis]	108	70	50	11	3	7.04e-12	65.9
1	PanV_biw_131	384	BCU03260.1 hypothetical protein [Pandoravirus japonicus]	475	99	383	4	0	1.51e-279	771
0	PanV_biw_131	384	UMO79150.1 hypothetical protein [Pandoravirus belohorizontensis]	383	95.3	383	18	0	1.34e-271	747
0	PanV_biw_131	384	YP_008318640.2 hypothetical protein pdul_cds_78 [Pandoravirus dulcis]	388	90.6	385	34	1	4.88e-257	711
0	PanV_biw_131	384	YP_009483656.1 hypothetical protein pqer_cds_965 [Pandoravirus quercus]	387	66.3	362	115	2	4.89e-166	480
0	PanV_biw_131	384	YP_008438445.1 hypothetical protein psal_cds_1128 [Pandoravirus salinus]	388	66.4	357	113	2	1.94e-163	474
0	PanV_biw_131	384	UMO78396.1 hypothetical protein [Pandoravirus belohorizontensis]	384	67.7	344	109	1	1.95e-162	471
0	PanV_biw_131	384	YP_008319750.1 hypothetical protein pdul_cds_863 [Pandoravirus dulcis]	390	67.3	346	107	2	9.74e-162	469
0	PanV_biw_131	384	BCU02862.1 hypothetical protein [Pandoravirus japonicus]	387	65.9	343	116	1	2.36e-159	463
0	PanV_biw_131	384	YP_009480693.1 hypothetical protein pmac_cds_9 [Pandoravirus macleodensis]	384	60.8	344	133	2	1.5e-142	421
2	PanV_biw_131	384	WBR14185.1 hypothetical protein pkur_cds_10 [Pandoravirus kuranda]	370	60.3	345	135	2	2.64e-142	419
1	PanV_biw_132	626	BCU03261.1 hypothetical protein [Pandoravirus japonicus]	561	98.4	561	9	0	0	1097
0	PanV_biw_132	626	UMO79149.1 hypothetical protein [Pandoravirus belohorizontensis]	561	92.9	561	40	0	0	1028
0	PanV_biw_132	626	YP_008318641.1 hypothetical protein pdul_cds_79 [Pandoravirus dulcis]	561	85.2	561	83	0	0	937
0	PanV_biw_132	626	YP_008319420.2 hypothetical protein pdul_cds_622 [Pandoravirus dulcis]	621	47.7	602	299	8	3.77e-147	450
0	PanV_biw_132	626	YP_008438237.1 ankyrin repeat domain [Pandoravirus salinus]	500	28.3	516	321	17	3.37e-24	119
0	PanV_biw_132	626	YP_009482118.1 hypothetical protein pneo_cds_508 [Pandoravirus neocaledonia]	522	25.9	355	231	14	0.000128	58.5
2	PanV_biw_132	626	WBR14648.1 hypothetical protein pkur_cds_474 [Pandoravirus kuranda]	522	25.9	355	231	14	0.000128	58.5
1	PanV_biw_133	132	YP_009430174.1 hypothetical protein pdul_cds_80 [Pandoravirus dulcis]	235	83	53	9	0	8.33e-21	95.1
0	PanV_biw_133	132	BCU03962.1 hypothetical protein [Pandoravirus japonicus]	93	70.9	55	16	0	4.7e-17	81.6
0	PanV_biw_133	132	YP_009483256.1 hypothetical protein pqer_cds_565 [Pandoravirus quercus]	245	64	50	18	0	1.65e-10	68.2
0	PanV_biw_133	132	UDO47074.1 hypothetical protein [Pandoravirus massiliensis]	88	53.7	54	24	1	7.77e-09	60.5
2	PanV_biw_133	132	YP_009481451.1 hypothetical protein pmac_cds_767 [Pandoravirus macleodensis]	229	51.1	45	22	0	0.00017	51.6
1	PanV_biw_134	166	BCU03262.1 hypothetical protein [Pandoravirus japonicus]	168	95.5	156	7	0	1.06e-94	282
0	PanV_biw_134	166	YP_009430174.1 hypothetical protein pdul_cds_80 [Pandoravirus dulcis]	235	79.7	153	31	0	1.86e-75	236
0	PanV_biw_134	166	YP_009430047.1 hypothetical protein psal_cds_662 [Pandoravirus salinus]	239	48.1	154	77	1	3.14e-30	120
0	PanV_biw_134	166	YP_008319425.2 hypothetical protein pdul_cds_625 [Pandoravirus dulcis]	238	45.5	156	82	1	4.32e-30	120
0	PanV_biw_134	166	YP_009483256.1 hypothetical protein pqer_cds_565 [Pandoravirus quercus]	245	46.8	156	80	1	5.12e-30	120
0	PanV_biw_134	166	UMO78600.1 hypothetical protein [Pandoravirus belohorizontensis]	150	49	153	69	3	2.12e-28	113
0	PanV_biw_134	166	BCU03963.1 hypothetical protein [Pandoravirus japonicus]	127	58.4	101	42	0	5.02e-27	109
0	PanV_biw_134	166	YP_009119976.1 hypothetical protein TW95_gp1007 [Pandoravirus inopinatum]	150	45	151	78	2	6.16e-25	104
0	PanV_biw_134	166	UDO47073.1 hypothetical protein [Pandoravirus massiliensis]	144	45.2	93	51	0	2.83e-15	79.7
2	PanV_biw_134	166	YP_009481451.1 hypothetical protein pmac_cds_767 [Pandoravirus macleodensis]	229	39.9	148	76	4	8.52e-15	80.5
1	PanV_biw_135	217	BCU03263.1 hypothetical protein [Pandoravirus japonicus]	216	99.1	216	2	0	3.36e-154	436
0	PanV_biw_135	217	UMO79148.1 hypothetical protein [Pandoravirus belohorizontensis]	216	93.1	216	15	0	1.92e-144	412
0	PanV_biw_135	217	YP_008437694.1 hypothetical protein psal_cds_684 [Pandoravirus salinus]	212	54.6	205	91	2	4.83e-67	216
0	PanV_biw_135	217	YP_008318648.1 hypothetical protein pdul_cds_85 [Pandoravirus dulcis]	209	41.8	201	109	4	3.55e-37	139
0	PanV_biw_135	217	BCU03268.1 hypothetical protein [Pandoravirus japonicus]	209	42.3	201	108	5	1.58e-35	135
0	PanV_biw_135	217	UMO79145.1 hypothetical protein [Pandoravirus belohorizontensis]	276	41.3	201	110	4	3.24e-35	136
0	PanV_biw_135	217	YP_008318646.1 hypothetical protein pdul_cds_83 [Pandoravirus dulcis]	274	40.5	220	110	6	8.05e-32	127
0	PanV_biw_135	217	UDO48003.1 hypothetical protein [Pandoravirus massiliensis]	265	38.5	208	105	6	8.96e-23	103
0	PanV_biw_135	217	YP_009483348.1 hypothetical protein pqer_cds_657 [Pandoravirus quercus]	252	34.9	209	112	5	5.48e-21	99
2	PanV_biw_135	217	YP_009119858.1 hypothetical protein TW95_gp0889 [Pandoravirus inopinatum]	151	45.8	118	56	3	1.09e-16	85.1
1	PanV_biw_136	546	BCU03265.1 F-box domain containing protein [Pandoravirus japonicus]	627	99.3	544	4	0	0	1086
0	PanV_biw_136	546	UMO79147.1 F-box domain containing protein [Pandoravirus belohorizontensis]	629	93.2	545	37	0	0	1019
0	PanV_biw_136	546	YP_008318644.2 F-box domain containing protein [Pandoravirus dulcis]	691	87.8	542	66	0	0	952
0	PanV_biw_136	546	QBZ81194.1 hypothetical protein pclt_cds_601 [Pandoravirus celtis]	656	53.7	572	229	6	1.29e-184	544
0	PanV_biw_136	546	YP_009483275.1 hypothetical protein pqer_cds_584 [Pandoravirus quercus]	656	53.7	572	229	6	2.08e-183	541
0	PanV_biw_136	546	YP_009119948.1 hypothetical protein TW95_gp0979 [Pandoravirus inopinatum]	655	54	570	230	6	2.85e-183	541
0	PanV_biw_136	546	YP_008437691.1 hypothetical protein psal_cds_682 [Pandoravirus salinus]	668	51.6	579	235	6	1.98e-173	516
2	PanV_biw_136	546	YP_008438352.1 hypothetical protein psal_cds_1069 [Pandoravirus salinus]	344	26.1	211	130	8	0.000355	56.2
1	PanV_biw_137	923	BCU03266.1 hypothetical protein [Pandoravirus japonicus]	799	98.7	799	10	0	0	1558
0	PanV_biw_137	923	YP_008318645.2 hypothetical protein pdul_cds_82 [Pandoravirus dulcis]	826	85.6	824	116	3	0	1353
0	PanV_biw_137	923	UMO79146.1 hypothetical protein [Pandoravirus belohorizontensis]	798	83.9	794	128	0	0	1303
0	PanV_biw_137	923	YP_008438665.1 hypothetical protein psal_cds_1252 [Pandoravirus salinus]	807	74.1	796	200	3	0	1120
0	PanV_biw_137	923	YP_009119090.1 hypothetical protein TW95_gp0121 [Pandoravirus inopinatum]	884	76	663	156	1	0	976
0	PanV_biw_137	923	QBZ81195.1 hypothetical protein pclt_cds_602 [Pandoravirus celtis]	821	49.1	766	362	14	8.52e-205	616
0	PanV_biw_137	923	BCU03987.1 hypothetical protein [Pandoravirus japonicus]	803	49.5	754	363	8	2.7e-204	614
0	PanV_biw_137	923	YP_009119947.1 hypothetical protein TW95_gp0978 [Pandoravirus inopinatum]	822	48.6	767	364	15	2.77e-203	612
0	PanV_biw_137	923	YP_009483276.1 hypothetical protein pqer_cds_585 [Pandoravirus quercus]	821	48.9	763	361	14	6e-202	608
2	PanV_biw_137	923	YP_008319458.1 hypothetical protein pdul_cds_647 [Pandoravirus dulcis]	803	49.7	737	353	8	3.79e-201	606
1	PanV_biw_139	210	BCU03268.1 hypothetical protein [Pandoravirus japonicus]	209	99	209	2	0	7.92e-145	412
0	PanV_biw_139	210	UMO79145.1 hypothetical protein [Pandoravirus belohorizontensis]	276	88.5	209	24	0	8.18e-126	367
0	PanV_biw_139	210	YP_008318648.1 hypothetical protein pdul_cds_85 [Pandoravirus dulcis]	209	85.6	209	30	0	3.01e-124	360
0	PanV_biw_139	210	YP_008318646.1 hypothetical protein pdul_cds_83 [Pandoravirus dulcis]	274	58.9	202	81	2	2.16e-70	226
0	PanV_biw_139	210	BCU03263.1 hypothetical protein [Pandoravirus japonicus]	216	41.3	201	110	4	9.63e-34	130
0	PanV_biw_139	210	YP_008437694.1 hypothetical protein psal_cds_684 [Pandoravirus salinus]	212	40	215	119	6	5.4e-32	126
0	PanV_biw_139	210	YP_009483348.1 hypothetical protein pqer_cds_657 [Pandoravirus quercus]	252	34.9	218	122	5	4.97e-19	93.6
0	PanV_biw_139	210	UDO48003.1 hypothetical protein [Pandoravirus massiliensis]	265	38.9	208	102	8	8.79e-19	93.2
2	PanV_biw_139	210	YP_009119858.1 hypothetical protein TW95_gp0889 [Pandoravirus inopinatum]	151	49	96	48	1	6.03e-13	75.1
1	PanV_biw_141	593	BCU03270.1 F-box domain containing protein [Pandoravirus japonicus]	555	99.8	555	1	0	5.86e-260	734
0	PanV_biw_141	593	YP_008318651.1 F-box domain containing protein [Pandoravirus dulcis]	556	87	552	72	0	6.77e-213	614
0	PanV_biw_141	593	UMO79144.1 F-box domain containing protein [Pandoravirus belohorizontensis]	552	88.2	551	64	1	3.14e-210	607
0	PanV_biw_141	593	YP_009481325.1 hypothetical protein pmac_cds_641 [Pandoravirus macleodensis]	586	46.9	441	208	6	1.59e-65	236
0	PanV_biw_141	593	WBR14780.1 Ankyrin repeat protein [Pandoravirus kuranda]	564	48.8	426	204	5	7.73e-61	223
0	PanV_biw_141	593	UMO80084.1 hypothetical protein [Pandoravirus aubagnensis]	647	47.4	424	207	6	2.03e-60	223
0	PanV_biw_141	593	YP_009482252.1 F-box domain containing protein [Pandoravirus neocaledonia]	588	48.2	425	208	5	3.41e-60	221
0	PanV_biw_141	593	UMO78560.1 Ankyrin repeat domain containing protein [Pandoravirus belohorizontensis]	344	31	232	129	6	6.27e-13	83.2
2	PanV_biw_141	593	YP_008319495.1 Ankyrin repeat domain containing protein [Pandoravirus dulcis]	552	31.6	225	135	7	1.14e-11	80.9
1	PanV_biw_143	213	BCU03271.1 hypothetical protein [Pandoravirus japonicus]	212	100	212	0	0	1.65e-143	409
0	PanV_biw_143	213	YP_008318656.1 hypothetical protein pdul_cds_88 [Pandoravirus dulcis]	315	83.7	215	31	2	7.41e-113	335
0	PanV_biw_143	213	UMO79141.1 hypothetical protein [Pandoravirus belohorizontensis]	218	78.9	218	38	5	9.3e-101	301
0	PanV_biw_143	213	YP_009483279.1 DinG incomplete domain containing protein [Pandoravirus quercus]	234	63	181	61	2	7.32e-63	206
0	PanV_biw_143	213	QBZ81198.1 hypothetical protein pclt_cds_605 [Pandoravirus celtis]	342	56.8	213	69	4	2.29e-59	200
0	PanV_biw_143	213	YP_008437697.1 hypothetical protein psal_cds_686 [Pandoravirus salinus]	221	63.4	175	54	3	2.4e-58	194
0	PanV_biw_143	213	YP_009119943.1 hypothetical protein TW95_gp0974 [Pandoravirus inopinatum]	179	66.5	161	46	2	1.69e-56	187
0	PanV_biw_143	213	WBR14509.1 hypothetical protein pkur_cds_334 [Pandoravirus kuranda]	246	55.8	154	67	1	1.37e-41	152
0	PanV_biw_143	213	UMO80020.1 hypothetical protein [Pandoravirus aubagnensis]	195	51.2	162	78	1	2.56e-41	149
2	PanV_biw_143	213	YP_009481274.1 hypothetical protein pmac_cds_590 [Pandoravirus macleodensis]	227	51.2	162	78	1	9.09e-41	149
1	PanV_biw_144	94	UMO79140.1 hypothetical protein [Pandoravirus belohorizontensis]	250	57.3	82	30	2	4e-16	81.6
0	PanV_biw_144	94	YP_008318661.2 hypothetical protein pdul_cds_92 [Pandoravirus dulcis]	152	51.9	81	34	2	6.37e-13	71.2
2	PanV_biw_144	94	YP_009119583.1 hypothetical protein TW95_gp0614 [Pandoravirus inopinatum]	117	33.7	86	49	1	6.42e-06	52.4
1	PanV_biw_145	363	BCU03272.1 metallophosphatase [Pandoravirus japonicus]	362	99.4	362	2	0	1.25e-254	702
0	PanV_biw_145	363	UMO79139.1 Metallophosphatase [Pandoravirus belohorizontensis]	362	90.1	364	32	2	3.16e-232	646
0	PanV_biw_145	363	YP_008318662.2 metallo-phosphoesterase [Pandoravirus dulcis]	365	88.2	365	40	1	4.39e-226	630
0	PanV_biw_145	363	YP_009483286.1 metallo-phosphoesterase [Pandoravirus quercus]	375	74.9	347	66	7	1.19e-172	496
0	PanV_biw_145	363	YP_009119930.1 metallo-phosphoesterase [Pandoravirus inopinatum]	361	73.9	348	68	7	3.4e-171	491
0	PanV_biw_145	363	QBZ81205.1 Metallophosphatase superfamily domain containing protein [Pandoravirus celtis]	361	71.5	347	78	5	3.54e-166	479
0	PanV_biw_145	363	YP_009430054.1 metallo-phosphoesterase [Pandoravirus salinus]	446	68.7	355	86	6	1.28e-150	442
0	PanV_biw_145	363	UDO47945.1 metallophosphoesterase [Pandoravirus massiliensis]	343	62.9	340	101	6	9.73e-138	406
0	PanV_biw_145	363	WBR14737.1 Metallophosphoesterase [Pandoravirus kuranda]	345	61.8	340	104	6	5.63e-135	399
2	PanV_biw_145	363	YP_009482208.1 metallo-phosphoesterase [Pandoravirus neocaledonia]	396	61.6	341	103	6	1.5e-132	395
1	PanV_biw_147	319	BCU03273.1 hypothetical protein [Pandoravirus japonicus]	348	95.9	318	5	1	5.55e-218	607
0	PanV_biw_147	319	WBR14204.1 hypothetical protein pkur_cds_29 [Pandoravirus kuranda]	393	70.2	332	73	3	6e-149	434
0	PanV_biw_147	319	YP_008318664.1 hypothetical protein pdul_cds_94 [Pandoravirus dulcis]	391	66.3	332	86	3	1.21e-133	395
0	PanV_biw_147	319	UMO79138.1 hypothetical protein [Pandoravirus belohorizontensis]	416	59.2	355	96	5	9.88e-124	371
0	PanV_biw_147	319	YP_009430055.1 hypothetical protein psal_cds_694 [Pandoravirus salinus]	438	39.6	404	130	16	1.37e-56	200
2	PanV_biw_147	319	QBZ81206.1 hypothetical protein pclt_cds_613 [Pandoravirus celtis]	321	80.5	77	15	0	2.68e-30	128
1	PanV_biw_148	691	BCU03275.1 F-box domain containing protein [Pandoravirus japonicus]	692	91.2	693	57	2	0	1293
0	PanV_biw_148	691	YP_008318666.1 F-box domain containing protein [Pandoravirus dulcis]	695	81.7	698	117	6	0	1144
0	PanV_biw_148	691	UMO79137.1 F-box domain containing protein [Pandoravirus belohorizontensis]	661	84.5	664	94	6	0	1136
0	PanV_biw_148	691	QBZ81207.1 F-box domain containing protein [Pandoravirus celtis]	667	54.7	674	278	13	2.97e-232	672
0	PanV_biw_148	691	YP_009119927.1 F-box domain protein [Pandoravirus inopinatum]	661	55	678	264	15	3.92e-231	669
0	PanV_biw_148	691	YP_009483288.1 F-box domain containing protein [Pandoravirus quercus]	660	53.7	672	278	12	2.79e-223	649
0	PanV_biw_148	691	YP_008437716.1 F-box domain [Pandoravirus salinus]	704	50.4	695	299	17	3.19e-207	609
0	PanV_biw_148	691	YP_009481283.1 F-box domain containing protein [Pandoravirus macleodensis]	713	38.6	686	328	19	7.36e-123	393
0	PanV_biw_148	691	UMO80031.1 F-box domain containing protein [Pandoravirus aubagnensis]	716	38.6	684	334	20	4.04e-119	383
2	PanV_biw_148	691	WBR14739.1 F-box domain-containing protein [Pandoravirus kuranda]	725	35.4	725	345	21	2.01e-118	382
1	PanV_biw_149	321	BCU03276.1 hypothetical protein [Pandoravirus japonicus]	248	82.6	178	31	0	9.2e-95	291
1	PanV_biw_150	573	BCU03278.1 morn repeat incomplete domain containing protein [Pandoravirus japonicus]	572	97.7	572	13	0	0	1203
0	PanV_biw_150	573	UMO79135.1 Morn repeat incomplete domain containing protein [Pandoravirus belohorizontensis]	570	87.1	572	70	2	0	1064
0	PanV_biw_150	573	YP_008318672.1 Morn repeat incomplete domain containing protein [Pandoravirus dulcis]	573	84.7	574	85	3	0	1034
0	PanV_biw_150	573	QBZ81440.1 morn repeat incomplete domain containing protein [Pandoravirus celtis]	561	48.5	579	270	11	9.86e-181	532
0	PanV_biw_150	573	YP_009483536.1 Morn repeat incomplete domain containing protein [Pandoravirus quercus]	561	48.5	579	270	11	1.4e-180	531
0	PanV_biw_150	573	YP_009482321.1 Morn repeat domain containing protein [Pandoravirus neocaledonia]	555	46.4	567	284	9	6.14e-170	504
0	PanV_biw_150	573	UMO80166.1 Morn repeat incomplete domain containing protein [Pandoravirus aubagnensis]	556	45.2	578	280	11	2.55e-169	503
0	PanV_biw_150	573	YP_009481388.1 Morn repeat incomplete domain containing protein [Pandoravirus macleodensis]	361	46.2	377	183	6	6.6e-113	351
0	PanV_biw_150	573	YP_009483330.1 Morn repeat incomplete domain containing protein [Pandoravirus quercus]	565	36.8	600	307	21	2.19e-98	321
2	PanV_biw_150	573	QBZ81237.1 morn repeat incomplete domain containing protein [Pandoravirus celtis]	565	35.8	593	323	18	7.29e-96	314
1	PanV_biw_151	456	BCU03279.1 hypothetical protein [Pandoravirus japonicus]	455	99.1	455	4	0	0	894
0	PanV_biw_151	456	YP_008318674.1 hypothetical protein pdul_cds_100 [Pandoravirus dulcis]	457	89.3	457	47	1	1.9e-292	806
0	PanV_biw_151	456	UMO79134.1 hypothetical protein [Pandoravirus belohorizontensis]	457	89.5	457	46	1	5.45e-292	805
0	PanV_biw_151	456	YP_008437738.1 hypothetical protein psal_cds_705 [Pandoravirus salinus]	478	61.6	458	171	5	6.18e-181	525
0	PanV_biw_151	456	QBZ81279.1 hypothetical protein pclt_cds_692 [Pandoravirus celtis]	458	57.9	458	190	3	4.2e-169	494
0	PanV_biw_151	456	YP_009119833.1 hypothetical protein TW95_gp0864 [Pandoravirus inopinatum]	460	56.6	463	190	5	1.96e-165	484
0	PanV_biw_151	456	YP_009483383.1 hypothetical protein pqer_cds_692 [Pandoravirus quercus]	458	56.8	458	195	3	1.05e-164	483
0	PanV_biw_151	456	UDO47973.1 hypothetical protein [Pandoravirus massiliensis]	460	55.2	462	198	6	1.12e-159	470
0	PanV_biw_151	456	YP_009483382.1 hypothetical protein pqer_cds_691 [Pandoravirus quercus]	459	39.8	299	152	6	1.76e-50	189
2	PanV_biw_151	456	QBZ81278.1 hypothetical protein pclt_cds_691 [Pandoravirus celtis]	459	39.5	299	153	6	4.78e-50	187
1	PanV_biw_153	228	BCU03280.1 hypothetical protein [Pandoravirus japonicus]	227	98.2	227	4	0	4.77e-139	399
0	PanV_biw_153	228	UMO79133.1 hypothetical protein [Pandoravirus belohorizontensis]	227	83.3	227	38	0	1.37e-115	340
0	PanV_biw_153	228	YP_008318676.1 hypothetical protein pdul_cds_102 [Pandoravirus dulcis]	225	69.3	231	61	2	2.18e-88	271
2	PanV_biw_153	228	YP_009483413.1 hypothetical protein pqer_cds_722 [Pandoravirus quercus]	234	35.1	131	79	2	1.2e-13	79.3
1	PanV_biw_154	93	BCU03282.1 hypothetical protein [Pandoravirus japonicus]	128	95.1	81	4	0	1.26e-49	163
1	PanV_biw_155	178	BCU03283.1 hypothetical protein [Pandoravirus japonicus]	177	100	177	0	0	3.89e-118	342
0	PanV_biw_155	178	YP_008318677.2 hypothetical protein pdul_cds_103 [Pandoravirus dulcis]	176	84.2	177	27	1	7.89e-95	283
0	PanV_biw_155	178	UMO79132.1 hypothetical protein [Pandoravirus belohorizontensis]	170	85.3	170	25	0	1.76e-92	277
0	PanV_biw_155	178	YP_009483339.1 hypothetical protein pqer_cds_648 [Pandoravirus quercus]	175	38.3	115	65	2	1.1e-06	58.2
0	PanV_biw_155	178	QBZ81246.1 hypothetical protein pclt_cds_657 [Pandoravirus celtis]	175	38.3	115	65	2	1.1e-06	58.2
0	PanV_biw_155	178	UDO47366.1 hypothetical protein [Pandoravirus massiliensis]	232	43	93	37	2	1.64e-06	58.5
0	PanV_biw_155	178	UDO47359.1 hypothetical protein [Pandoravirus massiliensis]	169	34	156	80	5	5.18e-06	56.2
0	PanV_biw_155	178	YP_009119872.1 hypothetical protein TW95_gp0903 [Pandoravirus inopinatum]	179	39.4	109	55	3	8.35e-06	55.8
0	PanV_biw_155	178	YP_009483337.1 hypothetical protein pqer_cds_646 [Pandoravirus quercus]	179	40.5	111	51	4	5.86e-05	53.5
2	PanV_biw_155	178	QBZ81244.1 hypothetical protein pclt_cds_655 [Pandoravirus celtis]	179	40.5	111	51	4	8.1e-05	53.1
1	PanV_biw_156	268	BCU03284.1 hypothetical protein [Pandoravirus japonicus]	267	98.5	267	4	0	1.19e-177	500
0	PanV_biw_156	268	UMO79131.1 hypothetical protein [Pandoravirus belohorizontensis]	271	86.8	266	34	1	4.68e-153	438
0	PanV_biw_156	268	YP_008318678.1 hypothetical protein pdul_cds_104 [Pandoravirus dulcis]	270	87.2	266	33	1	6.12e-151	432
2	PanV_biw_156	268	UDO47358.1 hypothetical protein [Pandoravirus massiliensis]	328	40	180	102	2	9.88e-20	98.6
1	PanV_biw_157	347	BCU03286.1 hypothetical protein [Pandoravirus japonicus]	346	94.8	346	18	0	1.07e-231	643
0	PanV_biw_157	347	UMO79129.1 hypothetical protein [Pandoravirus belohorizontensis]	346	90.2	346	34	0	1.85e-216	605
0	PanV_biw_157	347	YP_008318680.1 hypothetical protein pdul_cds_106 [Pandoravirus dulcis]	343	81.9	349	54	3	1.93e-185	526
0	PanV_biw_157	347	YP_009481894.1 hypothetical protein pneo_cds_284 [Pandoravirus neocaledonia]	391	34	403	191	14	3.43e-27	122
0	PanV_biw_157	347	UMO79593.1 hypothetical protein [Pandoravirus aubagnensis]	384	34.6	257	151	6	4.26e-27	121
2	PanV_biw_157	347	YP_009480948.1 hypothetical protein pmac_cds_264 [Pandoravirus macleodensis]	387	33.1	402	197	10	4.32e-26	119
1	PanV_biw_158	63	BCU03287.1 hypothetical protein [Pandoravirus japonicus]	99	98.4	62	1	0	1.29e-35	125
1	PanV_biw_159	299	BCU03288.1 C1q incomplete domain containing protein [Pandoravirus japonicus]	298	98.7	298	4	0	6.82e-165	470
0	PanV_biw_159	299	UMO79128.1 C1q incomplete domain containing protein [Pandoravirus belohorizontensis]	304	88.6	297	31	1	1.98e-135	396
0	PanV_biw_159	299	YP_008318681.1 C1q incomplete domain containing protein [Pandoravirus dulcis]	271	86.4	272	35	2	7.45e-111	332
0	PanV_biw_159	299	YP_009120747.1 c1q-like domain motif-containing protein [Pandoravirus inopinatum]	271	73.9	272	69	1	6.36e-85	266
0	PanV_biw_159	299	YP_008436581.1 Collagen [Pandoravirus salinus]	270	68.2	274	81	2	5.59e-78	249
0	PanV_biw_159	299	UMO80326.1 Collagen triple helix and C1q domain containing protein [Pandoravirus aubagnensis]	296	66	291	87	5	2.53e-69	228
0	PanV_biw_159	299	YP_009481516.1 Collagen triple helix and C1q domain containing protein [Pandoravirus macleodensis]	263	66.9	272	80	4	4.28e-65	216
0	PanV_biw_159	299	UDO47357.1 C1q domain [Pandoravirus massiliensis]	273	62.1	153	58	0	2.69e-51	181
0	PanV_biw_159	299	YP_009480815.1 Complement C1q subcomponent subunit B [Pandoravirus macleodensis]	279	57.5	153	64	1	1.41e-49	176
2	PanV_biw_159	299	UMO79398.1 Complement C1q subcomponent subunit B [Pandoravirus aubagnensis]	306	57.5	153	64	1	2.97e-49	176
1	PanV_biw_160	229	BCU03289.1 C1q-like domain motif-containing protein [Pandoravirus japonicus]	340	99.6	228	1	0	4.12e-103	312
0	PanV_biw_160	229	UMO79127.1 hypothetical protein [Pandoravirus belohorizontensis]	230	91.6	227	19	0	2e-90	276
0	PanV_biw_160	229	YP_008318682.2 hypothetical protein pdul_cds_109 [Pandoravirus dulcis]	228	89.3	225	24	0	2.23e-84	261
0	PanV_biw_160	229	YP_009481517.1 Complement C1q subcomponent subunit B [Pandoravirus macleodensis]	224	77.2	145	32	1	4.73e-73	232
0	PanV_biw_160	229	YP_009120746.1 C1q-like domain motif-containing protein [Pandoravirus inopinatum]	285	79.8	223	44	1	1.23e-69	225
0	PanV_biw_160	229	YP_008436582.1 Complement C1q subcomponent subunit B [Pandoravirus salinus]	227	70.3	145	42	1	7.96e-65	211
0	PanV_biw_160	229	YP_009480816.1 Complement C1q subcomponent subunit B [Pandoravirus macleodensis]	208	54.8	146	60	3	2.53e-40	148
0	PanV_biw_160	229	UMO79399.1 Complement C1q subcomponent subunit B [Pandoravirus aubagnensis]	354	54.8	146	60	3	1.03e-38	148
0	PanV_biw_160	229	WBR14305.1 Collagen triple helix repeat domain-containing protein [Pandoravirus kuranda]	249	55.8	147	57	4	4.95e-38	143
2	PanV_biw_160	229	YP_009481757.1 C1q incomplete domain containing protein [Pandoravirus neocaledonia]	249	55.8	147	57	4	6.98e-38	143
1	PanV_biw_161	275	BCU03290.1 hypothetical protein [Pandoravirus japonicus]	241	99.2	241	2	0	3.78e-119	351
0	PanV_biw_161	275	UMO79126.1 hypothetical protein [Pandoravirus belohorizontensis]	241	95	241	12	0	1.96e-114	339
0	PanV_biw_161	275	YP_009120745.1 collagen triple helix repeat motif-containing protein [Pandoravirus inopinatum]	241	87.1	241	31	0	4.27e-104	313
0	PanV_biw_161	275	YP_008318684.2 hypothetical protein pdul_cds_110 [Pandoravirus dulcis]	241	90.5	241	23	0	4.27e-104	313
0	PanV_biw_161	275	YP_008436584.1 hypothetical protein psal_cds_94 [Pandoravirus salinus]	241	80.5	241	47	0	2.43e-91	281
0	PanV_biw_161	275	YP_008319476.1 hypothetical protein pdul_cds_660 [Pandoravirus dulcis]	241	82.2	241	43	0	3.24e-89	275
0	PanV_biw_161	275	YP_009483416.1 Collagen triple helix incomplete domain containing protein [Pandoravirus quercus]	241	81.7	241	44	0	9.24e-89	274
0	PanV_biw_161	275	QBZ81312.1 Collagen triple helix incomplete domain containing protein [Pandoravirus celtis]	241	81.3	241	45	0	3.74e-88	273
0	PanV_biw_161	275	UDO48057.1 collagen triple helix repeat domain [Pandoravirus massiliensis]	287	87.5	152	19	0	1.96e-86	270
2	PanV_biw_161	275	YP_009480817.1 hypothetical protein pmac_cds_133 [Pandoravirus macleodensis]	241	86.8	151	20	0	9.99e-86	266
1	PanV_biw_163	629	BCU03293.1 hypothetical protein [Pandoravirus japonicus]	627	93.8	627	38	1	0	1183
0	PanV_biw_163	629	YP_008318689.1 hypothetical protein pdul_cds_114 [Pandoravirus dulcis]	632	86.7	632	80	2	0	1097
0	PanV_biw_163	629	UMO79121.1 hypothetical protein [Pandoravirus belohorizontensis]	615	83.6	628	90	2	0	1052
0	PanV_biw_163	629	YP_008319499.1 hypothetical protein pdul_cds_679 [Pandoravirus dulcis]	629	45.5	628	301	13	5.98e-143	440
0	PanV_biw_163	629	YP_008437857.2 hypothetical protein psal_cds_781 [Pandoravirus salinus]	631	41.5	636	326	13	9.17e-127	398
0	PanV_biw_163	629	YP_009483418.1 hypothetical protein pqer_cds_727 [Pandoravirus quercus]	631	41.4	638	328	18	3.16e-124	392
0	PanV_biw_163	629	QBZ81314.1 hypothetical protein pclt_cds_728 [Pandoravirus celtis]	631	41.2	638	329	18	2.48e-123	389
0	PanV_biw_163	629	YP_009119812.1 hypothetical protein TW95_gp0843 [Pandoravirus inopinatum]	630	40.4	649	332	18	3.95e-118	376
0	PanV_biw_163	629	QBZ81315.1 hypothetical protein pclt_cds_729 [Pandoravirus celtis]	629	40.9	643	320	19	5.96e-117	373
2	PanV_biw_163	629	YP_009483419.1 hypothetical protein pqer_cds_728 [Pandoravirus quercus]	629	40.1	651	314	18	5.96e-117	373
1	PanV_biw_165	406	BCU03294.1 morn repeat domain containing protein [Pandoravirus japonicus]	455	97.3	405	11	0	4.62e-147	436
0	PanV_biw_165	406	UMO79120.1 Morn repeat domain containing protein [Pandoravirus belohorizontensis]	221	80.4	163	32	0	2.18e-92	288
0	PanV_biw_165	406	YP_008318690.1 Morn repeat domain containing protein [Pandoravirus dulcis]	450	80.4	163	32	0	5.69e-87	282
0	PanV_biw_165	406	YP_008437957.1 morn repeat domain [Pandoravirus salinus]	398	58.8	160	62	2	2.96e-53	193
0	PanV_biw_165	406	BCU02657.1 morn repeat domain containing protein [Pandoravirus japonicus]	508	58.4	161	62	2	5.03e-51	190
0	PanV_biw_165	406	UMO78552.1 Morn repeat domain containing protein [Pandoravirus belohorizontensis]	509	56.4	163	65	2	1e-50	189
0	PanV_biw_165	406	YP_009119610.1 Morn repeat protein [Pandoravirus inopinatum]	423	57.3	164	66	3	3.45e-49	183
0	PanV_biw_165	406	YP_008319512.1 Morn repeat domain containing protein [Pandoravirus dulcis]	488	56	159	69	1	9.82e-49	183
0	PanV_biw_165	406	YP_008437949.1 morn repeat domain [Pandoravirus salinus]	420	56.5	161	65	3	2.42e-48	181
2	PanV_biw_165	406	YP_008437951.1 morn repeat domain [Pandoravirus salinus]	440	56.6	159	68	1	1.03e-47	179
1	PanV_biw_166	598	BCU03295.1 morn repeat domain containing protein [Pandoravirus japonicus]	597	98.8	597	7	0	1.45e-203	592
0	PanV_biw_166	598	YP_008318692.1 Morn repeat domain containing protein [Pandoravirus dulcis]	516	86.5	326	39	3	1.66e-127	395
0	PanV_biw_166	598	YP_009483464.1 Morn repeat domain containing protein [Pandoravirus quercus]	543	51.6	314	146	3	4.76e-67	239
0	PanV_biw_166	598	QBZ81366.1 morn repeat incomplete domain containing protein [Pandoravirus celtis]	543	51.6	314	146	3	4.76e-67	239
0	PanV_biw_166	598	YP_009119596.1 Morn repeat protein [Pandoravirus inopinatum]	570	46.6	311	161	3	2.54e-63	229
0	PanV_biw_166	598	YP_009119594.1 Morn repeat protein [Pandoravirus inopinatum]	474	59.7	320	110	3	5.74e-62	223
0	PanV_biw_166	598	YP_008437963.2 morn repeat domain [Pandoravirus salinus]	445	55.1	316	135	2	2.46e-53	199
0	PanV_biw_166	598	YP_009119648.1 Morn repeat protein [Pandoravirus inopinatum]	240	46.3	177	89	5	8.05e-37	149
0	PanV_biw_166	598	YP_009481645.1 Morn repeat domain containing protein [Pandoravirus neocaledonia]	445	42.2	294	153	5	1.01e-33	145
2	PanV_biw_166	598	YP_008437926.2 morn repeat domain [Pandoravirus salinus]	420	45	169	78	3	4.29e-33	143
1	PanV_biw_167	339	BCU03296.1 hypothetical protein [Pandoravirus japonicus]	335	98.5	335	5	0	5.74e-254	699
0	PanV_biw_167	339	YP_008318698.1 hypothetical protein pdul_cds_119 [Pandoravirus dulcis]	338	92	338	27	0	9.29e-238	658
0	PanV_biw_167	339	YP_008437992.2 hypothetical protein psal_cds_857 [Pandoravirus salinus]	334	63.7	339	113	5	6.32e-147	428
0	PanV_biw_167	339	UMO78536.1 hypothetical protein [Pandoravirus belohorizontensis]	340	64.9	339	110	5	7.81e-147	428
0	PanV_biw_167	339	BCU02675.1 hypothetical protein [Pandoravirus japonicus]	340	64.3	339	112	5	1.82e-145	424
0	PanV_biw_167	339	YP_009483475.1 hypothetical protein pqer_cds_784 [Pandoravirus quercus]	344	61.2	345	124	4	6.93e-144	421
0	PanV_biw_167	339	YP_009119571.1 hypothetical protein TW95_gp0602 [Pandoravirus inopinatum]	345	61.1	347	122	4	7.17e-144	421
0	PanV_biw_167	339	QBZ81377.1 hypothetical protein pclt_cds_790 [Pandoravirus celtis]	344	60.6	345	126	4	1.52e-140	412
0	PanV_biw_167	339	YP_008319535.1 hypothetical protein pdul_cds_705 [Pandoravirus dulcis]	340	61.5	340	122	5	5.37e-140	410
2	PanV_biw_167	339	UMO79115.1 hypothetical protein [Pandoravirus belohorizontensis]	217	88.5	217	24	1	1.3e-139	405
1	PanV_biw_169	44	YP_008318700.2 hypothetical protein pdul_cds_120 [Pandoravirus dulcis]	66	79.1	43	9	0	2.27e-18	80.5
1	PanV_biw_170	138	BCU03299.1 hypothetical protein [Pandoravirus japonicus]	137	99.3	137	1	0	5.38e-92	273
0	PanV_biw_170	138	UMO79114.1 hypothetical protein [Pandoravirus belohorizontensis]	137	92.7	137	10	0	4.77e-86	258
0	PanV_biw_170	138	YP_008318702.2 hypothetical protein pdul_cds_121 [Pandoravirus dulcis]	198	88	125	15	0	4.21e-75	232
0	PanV_biw_170	138	QBZ81379.1 hypothetical protein pclt_cds_792 [Pandoravirus celtis]	157	68	125	40	0	5.22e-53	175
0	PanV_biw_170	138	YP_009483477.1 hypothetical protein pqer_cds_786 [Pandoravirus quercus]	134	67.2	125	41	0	1.02e-52	173
0	PanV_biw_170	138	YP_009119569.1 hypothetical protein TW95_gp0600 [Pandoravirus inopinatum]	134	67.2	125	41	0	4.15e-52	172
0	PanV_biw_170	138	YP_009430081.1 hypothetical protein psal_cds_859 [Pandoravirus salinus]	135	61.4	127	49	0	4.26e-45	154
0	PanV_biw_170	138	YP_009483478.1 hypothetical protein pqer_cds_787 [Pandoravirus quercus]	131	52.8	127	57	2	5.23e-38	136
0	PanV_biw_170	138	YP_009119568.1 hypothetical protein TW95_gp0599 [Pandoravirus inopinatum]	131	52	127	58	2	4.26e-37	134
2	PanV_biw_170	138	QBZ81380.1 hypothetical protein pclt_cds_793 [Pandoravirus celtis]	131	49.6	131	63	2	4.01e-35	129
1	PanV_biw_171	631	BCU03300.1 hypothetical protein [Pandoravirus japonicus]	750	92.8	624	45	0	0	1202
0	PanV_biw_171	631	YP_008318703.1 hypothetical protein pdul_cds_122 [Pandoravirus dulcis]	630	91.3	630	55	0	0	1193
0	PanV_biw_171	631	UMO79113.1 hypothetical protein [Pandoravirus belohorizontensis]	627	87	630	79	1	0	1124
0	PanV_biw_171	631	YP_009483480.1 hypothetical protein pqer_cds_789 [Pandoravirus quercus]	613	56.2	617	251	9	6.89e-227	654
0	PanV_biw_171	631	QBZ81382.1 hypothetical protein pclt_cds_795 [Pandoravirus celtis]	613	55.8	617	254	9	7.92e-226	651
0	PanV_biw_171	631	YP_009119565.1 hypothetical protein TW95_gp0596 [Pandoravirus inopinatum]	605	56.7	538	218	7	7.47e-199	582
0	PanV_biw_171	631	UMO78530.1 F-box domain containing protein [Pandoravirus belohorizontensis]	617	50.1	639	286	11	1.1e-185	549
0	PanV_biw_171	631	YP_008319542.1 F-box domain containing protein [Pandoravirus dulcis]	612	51.1	626	262	15	1.21e-183	543
0	PanV_biw_171	631	BCU02681.1 F-box domain containing protein [Pandoravirus japonicus]	619	49.6	641	288	12	6.16e-183	542
2	PanV_biw_171	631	YP_009480850.1 hypothetical protein pmac_cds_166 [Pandoravirus macleodensis]	639	39.1	653	347	19	1.57e-127	400
1	PanV_biw_174	631	UMO79112.1 hypothetical protein [Pandoravirus belohorizontensis]	630	91.6	630	53	0	0	1127
0	PanV_biw_174	631	YP_008318704.1 hypothetical protein pdul_cds_123 [Pandoravirus dulcis]	629	85.6	630	90	1	0	1049
0	PanV_biw_174	631	YP_009480997.1 hypothetical protein pmac_cds_313 [Pandoravirus macleodensis]	622	62.8	624	220	6	7.75e-258	733
0	PanV_biw_174	631	UDO47624.1 hypothetical protein [Pandoravirus massiliensis]	625	60.2	608	233	3	6.83e-240	687
0	PanV_biw_174	631	YP_008320014.1 hypothetical protein pdul_cds_1066 [Pandoravirus dulcis]	660	41.9	625	324	13	2.13e-116	372
0	PanV_biw_174	631	YP_008438951.1 hypothetical protein psal_cds_1426 [Pandoravirus salinus]	650	41.3	623	328	11	1.26e-115	370
0	PanV_biw_174	631	UMO78170.1 hypothetical protein [Pandoravirus belohorizontensis]	718	40.4	639	331	16	7.92e-115	370
0	PanV_biw_174	631	YP_008320019.1 hypothetical protein pdul_cds_1069 [Pandoravirus dulcis]	741	32.8	688	352	21	7.62e-73	260
0	PanV_biw_174	631	YP_008320006.1 hypothetical protein pdul_cds_1058 [Pandoravirus dulcis]	839	33.3	516	246	14	8.45e-49	195
2	PanV_biw_174	631	UMO78166.1 hypothetical protein [Pandoravirus belohorizontensis]	840	46.9	256	118	7	1.84e-47	191
1	PanV_biw_175	780	UMO79111.1 hypothetical protein [Pandoravirus belohorizontensis]	856	87.1	774	89	4	0	1354
0	PanV_biw_175	780	YP_009480753.1 hypothetical protein pmac_cds_69 [Pandoravirus macleodensis]	723	76.5	729	154	7	0	1093
0	PanV_biw_175	780	UMO79311.1 hypothetical protein [Pandoravirus aubagnensis]	724	76.4	730	154	7	0	1090
0	PanV_biw_175	780	BCU03301.1 hypothetical protein [Pandoravirus japonicus]	720	72.8	731	175	10	0	1027
0	PanV_biw_175	780	YP_008318705.1 hypothetical protein pdul_cds_124 [Pandoravirus dulcis]	726	72	732	185	9	0	1016
0	PanV_biw_175	780	YP_009119564.1 hypothetical protein TW95_gp0595 [Pandoravirus inopinatum]	746	52.4	763	284	13	5.81e-242	703
0	PanV_biw_175	780	YP_009483481.1 hypothetical protein pqer_cds_790 [Pandoravirus quercus]	747	52	769	279	17	5.54e-240	698
0	PanV_biw_175	780	QBZ81383.1 hypothetical protein pclt_cds_796 [Pandoravirus celtis]	747	51.2	765	291	15	2.79e-232	678
0	PanV_biw_175	780	YP_008438000.1 hypothetical protein psal_cds_863 [Pandoravirus salinus]	752	49.3	756	324	16	2.68e-212	627
2	PanV_biw_175	780	UMO78406.1 hypothetical protein [Pandoravirus belohorizontensis]	776	38.8	662	346	21	1.63e-112	370
1	PanV_biw_176	726	UMO79110.1 hypothetical protein [Pandoravirus belohorizontensis]	723	89.3	726	74	3	0	1286
0	PanV_biw_176	726	BCU03302.1 hypothetical protein [Pandoravirus japonicus]	739	67.9	748	208	12	0	949
0	PanV_biw_176	726	YP_008318707.1 hypothetical protein pdul_cds_125 [Pandoravirus dulcis]	730	66.8	739	222	9	0	937
0	PanV_biw_176	726	YP_009480754.1 hypothetical protein pmac_cds_70 [Pandoravirus macleodensis]	718	66.6	716	225	8	0	915
0	PanV_biw_176	726	UMO79313.1 hypothetical protein [Pandoravirus aubagnensis]	718	66.3	716	227	8	0	908
0	PanV_biw_176	726	YP_009483482.1 hypothetical protein pqer_cds_791 [Pandoravirus quercus]	820	48.5	753	336	13	6.72e-199	593
0	PanV_biw_176	726	QBZ81384.1 hypothetical protein pclt_cds_797 [Pandoravirus celtis]	827	48.6	755	330	15	2.36e-198	592
0	PanV_biw_176	726	YP_008438002.1 hypothetical protein psal_cds_864 [Pandoravirus salinus]	770	45.9	761	348	19	4.3e-178	538
0	PanV_biw_176	726	UMO80064.1 hypothetical protein [Pandoravirus aubagnensis]	771	33.9	743	327	27	9.66e-92	314
2	PanV_biw_176	726	WBR14764.1 hypothetical protein pkur_cds_590 [Pandoravirus kuranda]	691	33.5	717	396	19	1.2e-90	309
1	PanV_biw_177	82	UMO79109.1 hypothetical protein [Pandoravirus belohorizontensis]	164	87.7	81	10	0	1.92e-46	156
0	PanV_biw_177	82	YP_008318708.2 hypothetical protein pdul_cds_126 [Pandoravirus dulcis]	85	89.5	76	8	0	1.28e-42	144
0	PanV_biw_177	82	BCU03303.1 hypothetical protein [Pandoravirus japonicus]	156	87	77	9	1	3.68e-40	140
0	PanV_biw_177	82	YP_009482779.1 hypothetical protein pqer_cds_88 [Pandoravirus quercus]	82	77	74	17	0	7.05e-35	124
0	PanV_biw_177	82	YP_008436585.2 hypothetical protein psal_cds_95 [Pandoravirus salinus]	82	67.6	74	24	0	8.86e-29	108
0	PanV_biw_177	82	UDO47503.1 hypothetical protein [Pandoravirus massiliensis]	243	53.2	79	33	2	3.37e-15	78.6
0	PanV_biw_177	82	YP_009481096.1 hypothetical protein pmac_cds_412 [Pandoravirus macleodensis]	84	57.6	59	25	0	1.35e-14	73.2
0	PanV_biw_177	82	WBR14665.1 hypothetical protein pkur_cds_491 [Pandoravirus kuranda]	87	52.9	68	31	1	2.07e-14	72.8
2	PanV_biw_177	82	YP_009482136.1 hypothetical protein pneo_cds_526 [Pandoravirus neocaledonia]	87	54.7	64	28	1	5.92e-14	71.6
1	PanV_biw_180	290	UMO79107.1 hypothetical protein [Pandoravirus belohorizontensis]	288	92	289	22	1	1.58e-163	466
0	PanV_biw_180	290	BCU03304.1 hypothetical protein [Pandoravirus japonicus]	288	88.9	289	31	1	1.75e-160	458
0	PanV_biw_180	290	YP_008318709.1 hypothetical protein pdul_cds_127 [Pandoravirus dulcis]	289	85.8	289	41	0	2.23e-154	443
0	PanV_biw_180	290	YP_009120743.1 hypothetical protein TW95_gp1774 [Pandoravirus inopinatum]	300	65.2	296	83	6	2.16e-112	337
0	PanV_biw_180	290	YP_008436586.1 hypothetical protein psal_cds_96 [Pandoravirus salinus]	279	69.7	267	73	6	3.09e-107	323
0	PanV_biw_180	290	QBZ80683.1 hypothetical protein pclt_cds_85 [Pandoravirus celtis]	279	63.9	294	86	6	2.05e-105	318
0	PanV_biw_180	290	YP_009482780.1 hypothetical protein pqer_cds_89 [Pandoravirus quercus]	278	63.9	294	85	6	1.14e-104	317
0	PanV_biw_180	290	YP_009482137.1 hypothetical protein pneo_cds_527 [Pandoravirus neocaledonia]	296	46.7	257	131	4	4.43e-53	186
0	PanV_biw_180	290	WBR14666.1 hypothetical protein pkur_cds_492 [Pandoravirus kuranda]	294	45.5	257	134	4	2.29e-49	176
2	PanV_biw_180	290	YP_009481095.1 hypothetical protein pmac_cds_411 [Pandoravirus macleodensis]	286	44.8	259	136	4	1.44e-48	174
1	PanV_biw_181	1291	UMO79105.1 Von Willebrand factor type A domain containing protein [Pandoravirus belohorizontensis]	1214	91.3	1216	99	6	0	2041
0	PanV_biw_181	1291	YP_008318711.1 Von Willebrand factor type A domain containing protein [Pandoravirus dulcis]	1208	87.3	1214	143	7	0	1929
0	PanV_biw_181	1291	BCU03305.1 von Willebrand factor type A domain containing protein [Pandoravirus japonicus]	1210	86.7	1214	151	8	0	1909
0	PanV_biw_181	1291	YP_008436590.1 Von Willebrand factor type A domain [Pandoravirus salinus]	1210	74.2	1237	267	16	0	1602
0	PanV_biw_181	1291	WBR14231.1 Von willebrand factor type a domain-containing protein [Pandoravirus kuranda]	1207	56.3	1229	462	17	0	1125
0	PanV_biw_181	1291	YP_009480742.1 Von Willebrand factor type A domain containing protein [Pandoravirus macleodensis]	1199	56.4	1228	451	19	0	1121
0	PanV_biw_181	1291	YP_009481672.1 Von Willebrand factor type A domain containing protein [Pandoravirus neocaledonia]	1205	56.2	1221	474	18	0	1117
0	PanV_biw_181	1291	UMO79290.1 Von Willebrand factor type A domain containing protein [Pandoravirus aubagnensis]	1200	55.8	1226	462	18	0	1109
0	PanV_biw_181	1291	YP_009120737.1 von Willebrand factor type A domain motif-containing protein [Pandoravirus inopinatum]	746	72.8	746	186	5	0	969
2	PanV_biw_181	1291	YP_009120739.1 von Willebrand factor type A domain motif-containing protein [Pandoravirus inopinatum]	326	79.6	285	54	3	3.3e-128	409
1	PanV_biw_183	689	UMO79104.1 F-box domain containing protein [Pandoravirus belohorizontensis]	688	88.8	688	77	0	0	1194
0	PanV_biw_183	689	BCU03307.1 F-box domain containing protein [Pandoravirus japonicus]	695	83.1	694	110	2	0	1102
0	PanV_biw_183	689	YP_008318712.1 F-box domain containing protein [Pandoravirus dulcis]	692	81.2	695	119	6	0	1071
0	PanV_biw_183	689	UMO79823.1 F-box domain containing protein [Pandoravirus aubagnensis]	686	50.1	690	314	9	6.2e-194	575
0	PanV_biw_183	689	YP_009481107.1 F-box domain containing protein [Pandoravirus macleodensis]	686	49.3	690	320	9	8.26e-189	561
0	PanV_biw_183	689	YP_009482125.1 F-box domain containing protein [Pandoravirus neocaledonia]	678	48.4	696	328	12	2.26e-175	527
0	PanV_biw_183	689	WBR14654.1 Pentapeptide repeat protein [Pandoravirus kuranda]	681	48.8	691	322	13	3.52e-175	526
0	PanV_biw_183	689	YP_008319353.2 Pentapeptide repeat containing protein [Pandoravirus dulcis]	715	47.3	693	314	13	5.82e-174	525
0	PanV_biw_183	689	UMO78649.1 Pentapeptide repeat containing protein [Pandoravirus belohorizontensis]	706	45.3	709	327	16	8e-166	503
2	PanV_biw_183	689	YP_009483196.1 Pentapeptide repeat containing protein [Pandoravirus quercus]	689	46.1	622	289	13	5.3e-165	501
1	PanV_biw_185	300	BCU03308.1 hypothetical protein [Pandoravirus japonicus]	299	95.3	299	14	0	1.65e-200	560
0	PanV_biw_185	300	UMO79103.1 hypothetical protein [Pandoravirus belohorizontensis]	299	95.7	299	13	0	2.73e-199	557
0	PanV_biw_185	300	YP_008318714.1 hypothetical protein pdul_cds_130 [Pandoravirus dulcis]	299	92.3	299	23	0	1.33e-190	535
0	PanV_biw_185	300	YP_009120736.1 hypothetical protein TW95_gp1767 [Pandoravirus inopinatum]	302	70.4	297	85	1	1.23e-138	404
0	PanV_biw_185	300	YP_009482782.1 hypothetical protein pqer_cds_91 [Pandoravirus quercus]	302	68	297	92	1	1.04e-132	389
0	PanV_biw_185	300	QBZ80685.1 hypothetical protein pclt_cds_87 [Pandoravirus celtis]	302	67.7	297	93	1	2.98e-132	388
0	PanV_biw_185	300	YP_008436591.1 hypothetical protein psal_cds_99 [Pandoravirus salinus]	300	68.1	298	91	2	1.31e-130	384
0	PanV_biw_185	300	WBR14232.1 hypothetical protein pkur_cds_57 [Pandoravirus kuranda]	312	45.1	286	147	5	1.7e-53	187
0	PanV_biw_185	300	YP_009481673.1 hypothetical protein pneo_cds_63 [Pandoravirus neocaledonia]	312	44	284	151	4	1.34e-52	185
2	PanV_biw_185	300	YP_008438052.1 hypothetical protein psal_cds_890 [Pandoravirus salinus]	298	29.7	232	127	8	1.42e-06	61.6
1	PanV_biw_186	220	UMO79102.1 hypothetical protein [Pandoravirus belohorizontensis]	222	79.3	222	41	2	8.01e-114	335
0	PanV_biw_186	220	YP_008318716.1 hypothetical protein pdul_cds_131 [Pandoravirus dulcis]	244	77.1	214	38	4	3.31e-104	311
0	PanV_biw_186	220	BCU03309.1 hypothetical protein [Pandoravirus japonicus]	230	76.6	222	39	3	4.78e-103	308
0	PanV_biw_186	220	YP_009482783.1 hypothetical protein pqer_cds_92 [Pandoravirus quercus]	222	62.5	200	61	4	1.46e-76	240
2	PanV_biw_186	220	QBZ80686.1 hypothetical protein pclt_cds_88 [Pandoravirus celtis]	289	60.9	202	65	4	3.32e-73	234
1	PanV_biw_187	526	UMO79101.1 hypothetical protein [Pandoravirus belohorizontensis]	370	85.5	372	51	2	4.61e-208	592
0	PanV_biw_187	526	BCU03310.1 hypothetical protein [Pandoravirus japonicus]	368	84.6	370	52	3	2.95e-201	575
0	PanV_biw_187	526	YP_008318718.1 hypothetical protein pdul_cds_132 [Pandoravirus dulcis]	367	82.3	372	60	3	6.26e-198	566
0	PanV_biw_187	526	QBZ80687.1 hypothetical protein pclt_cds_89 [Pandoravirus celtis]	368	66.4	369	113	7	1.22e-138	416
0	PanV_biw_187	526	YP_009120732.1 hypothetical protein TW95_gp1763 [Pandoravirus inopinatum]	354	67.1	359	105	7	2.45e-137	412
0	PanV_biw_187	526	YP_009482784.1 hypothetical protein pqer_cds_93 [Pandoravirus quercus]	367	65.6	369	115	7	8.79e-136	408
0	PanV_biw_187	526	YP_008436593.1 hypothetical protein psal_cds_100 [Pandoravirus salinus]	376	64.1	365	110	6	5.05e-132	399
0	PanV_biw_187	526	YP_009480746.1 hypothetical protein pmac_cds_62 [Pandoravirus macleodensis]	340	40.2	338	162	7	2.93e-54	197
0	PanV_biw_187	526	UMO79297.1 hypothetical protein [Pandoravirus aubagnensis]	372	40.2	338	162	7	9.64e-54	197
2	PanV_biw_187	526	YP_009481676.1 hypothetical protein pneo_cds_66 [Pandoravirus neocaledonia]	355	39.6	341	171	7	2.46e-52	192
1	PanV_biw_188	420	YP_008318719.1 hypothetical protein pdul_cds_133 [Pandoravirus dulcis]	424	92.7	423	26	2	1.93e-279	770
0	PanV_biw_188	420	UMO79100.1 hypothetical protein [Pandoravirus belohorizontensis]	485	93.8	419	24	2	2.3e-279	773
0	PanV_biw_188	420	BCU03311.1 hypothetical protein [Pandoravirus japonicus]	420	93.6	419	24	3	1.58e-277	765
0	PanV_biw_188	420	YP_009120731.1 hypothetical protein TW95_gp1762 [Pandoravirus inopinatum]	418	78.6	415	74	5	9.77e-223	627
0	PanV_biw_188	420	QBZ80697.1 Protein kinase catalytic incomplete domain containing protein [Pandoravirus celtis]	417	79.8	392	75	3	9.89e-218	614
0	PanV_biw_188	420	UMO79298.1 hypothetical protein [Pandoravirus aubagnensis]	433	66.8	401	111	7	1.14e-170	495
0	PanV_biw_188	420	WBR14235.1 hypothetical protein pkur_cds_60 [Pandoravirus kuranda]	424	64.3	409	121	7	9.06e-168	488
2	PanV_biw_188	420	YP_009481677.1 hypothetical protein pneo_cds_67 [Pandoravirus neocaledonia]	424	64	408	124	7	1.82e-167	487
1	PanV_biw_190	556	UMO79099.1 hypothetical protein [Pandoravirus belohorizontensis]	551	84.3	554	78	3	0	941
0	PanV_biw_190	556	BCU03312.1 hypothetical protein [Pandoravirus japonicus]	550	82.7	560	82	5	0	927
0	PanV_biw_190	556	YP_008318720.1 hypothetical protein pdul_cds_134 [Pandoravirus dulcis]	558	78.9	545	108	3	2.09e-310	860
0	PanV_biw_190	556	YP_009482785.1 hypothetical protein pqer_cds_94 [Pandoravirus quercus]	581	57.4	505	191	4	1.12e-177	524
0	PanV_biw_190	556	QBZ80698.1 hypothetical protein pclt_cds_100 [Pandoravirus celtis]	589	56.9	504	186	4	2.36e-176	521
0	PanV_biw_190	556	YP_009120730.1 hypothetical protein TW95_gp1761 [Pandoravirus inopinatum]	600	54.5	521	200	4	2.41e-168	501
0	PanV_biw_190	556	YP_008436595.1 hypothetical protein psal_cds_101 [Pandoravirus salinus]	626	51.8	506	220	5	1.64e-153	464
0	PanV_biw_190	556	WBR14236.1 hypothetical protein pkur_cds_61 [Pandoravirus kuranda]	512	33.5	526	260	14	3.67e-64	229
0	PanV_biw_190	556	YP_009481678.1 hypothetical protein pneo_cds_68 [Pandoravirus neocaledonia]	512	33.3	526	261	14	1e-63	228
2	PanV_biw_190	556	UDO47296.1 hypothetical protein [Pandoravirus massiliensis]	521	34.4	506	261	14	1.73e-63	228
1	PanV_biw_192	235	BCU03315.1 hypothetical protein [Pandoravirus japonicus]	234	98.7	234	3	0	1.66e-172	484
0	PanV_biw_192	235	UMO79097.1 hypothetical protein [Pandoravirus belohorizontensis]	234	98.3	234	4	0	3.91e-171	481
0	PanV_biw_192	235	YP_008318722.1 hypothetical protein pdul_cds_135 [Pandoravirus dulcis]	234	97	234	7	0	3.76e-169	476
0	PanV_biw_192	235	YP_009482786.1 hypothetical protein pqer_cds_95 [Pandoravirus quercus]	234	90.2	234	23	0	1.02e-157	447
0	PanV_biw_192	235	YP_008436597.1 hypothetical protein psal_cds_102 [Pandoravirus salinus]	290	90.8	218	20	0	1.59e-149	428
0	PanV_biw_192	235	YP_009481914.1 hypothetical protein pneo_cds_304 [Pandoravirus neocaledonia]	234	84.2	234	37	0	2.48e-149	426
0	PanV_biw_192	235	UDO47668.1 hypothetical protein [Pandoravirus massiliensis]	234	83.8	234	38	0	2.77e-146	418
0	PanV_biw_192	235	UMO79622.1 hypothetical protein [Pandoravirus aubagnensis]	259	83.3	234	39	0	7.91e-145	415
0	PanV_biw_192	235	YP_009480968.1 hypothetical protein pmac_cds_284 [Pandoravirus macleodensis]	234	82.9	234	40	0	9.25e-145	414
2	PanV_biw_192	235	YP_009120728.1 hypothetical protein TW95_gp1759 [Pandoravirus inopinatum]	159	93.7	159	10	0	8.03e-108	318
1	PanV_biw_194	566	BCU03317.1 F-box incomplete domain containing protein [Pandoravirus japonicus]	565	99.5	565	3	0	0	1107
0	PanV_biw_194	566	YP_008318724.1 F-box incomplete domain containing protein [Pandoravirus dulcis]	562	82.6	562	97	1	0	900
0	PanV_biw_194	566	UMO79095.1 F-box incomplete domain containing protein [Pandoravirus belohorizontensis]	564	81	564	106	1	0	887
0	PanV_biw_194	566	YP_009482787.1 F-box incomplete domain containing protein [Pandoravirus quercus]	551	59.2	547	216	2	8.65e-203	587
0	PanV_biw_194	566	YP_008436600.1 hypothetical protein psal_cds_103 [Pandoravirus salinus]	551	57	551	225	6	7.9e-186	544
0	PanV_biw_194	566	YP_009120726.1 F-box domain protein [Pandoravirus inopinatum]	523	57.5	530	207	6	9.75e-180	528
0	PanV_biw_194	566	YP_009481679.1 hypothetical protein pneo_cds_69 [Pandoravirus neocaledonia]	576	41.7	578	280	15	3.42e-94	310
0	PanV_biw_194	566	WBR14237.1 hypothetical protein pkur_cds_62 [Pandoravirus kuranda]	575	41.2	568	296	13	6.59e-94	309
0	PanV_biw_194	566	UMO79301.1 hypothetical protein [Pandoravirus aubagnensis]	576	38.9	584	301	17	1.04e-83	283
2	PanV_biw_194	566	YP_009480748.1 hypothetical protein pmac_cds_64 [Pandoravirus macleodensis]	579	38.3	582	310	14	1.8e-81	277
1	PanV_biw_196	185	BCU03318.1 hypothetical protein [Pandoravirus japonicus]	184	98.4	184	3	0	1.03e-130	374
0	PanV_biw_196	185	UMO79094.1 hypothetical protein [Pandoravirus belohorizontensis]	184	87	184	24	0	3.02e-114	333
0	PanV_biw_196	185	YP_008318726.1 hypothetical protein pdul_cds_137 [Pandoravirus dulcis]	184	85.3	184	27	0	1.43e-112	328
0	PanV_biw_196	185	YP_009482788.1 hypothetical protein pqer_cds_97 [Pandoravirus quercus]	184	74.1	185	46	2	7.56e-92	276
0	PanV_biw_196	185	YP_009120724.1 hypothetical protein TW95_gp1755 [Pandoravirus inopinatum]	184	73.5	185	47	2	1.07e-91	276
0	PanV_biw_196	185	YP_008436602.1 hypothetical protein psal_cds_104 [Pandoravirus salinus]	192	66.5	179	58	2	5.76e-77	239
0	PanV_biw_196	185	WBR14238.1 hypothetical protein pkur_cds_63 [Pandoravirus kuranda]	220	45.9	209	74	5	2.76e-44	157
0	PanV_biw_196	185	YP_009481680.1 hypothetical protein pneo_cds_70 [Pandoravirus neocaledonia]	220	43.6	211	80	4	1.26e-42	152
0	PanV_biw_196	185	UMO79303.1 hypothetical protein [Pandoravirus aubagnensis]	221	42.5	212	82	4	1.04e-41	150
2	PanV_biw_196	185	UDO47298.1 hypothetical protein [Pandoravirus massiliensis]	226	44.1	211	76	6	1.2e-41	150
1	PanV_biw_197	139	BCU03319.1 hypothetical protein [Pandoravirus japonicus]	138	92	138	11	0	1.07e-78	239
0	PanV_biw_197	139	UMO79093.1 hypothetical protein, partial [Pandoravirus belohorizontensis]	137	86.1	137	17	1	1.07e-71	221
0	PanV_biw_197	139	YP_008318729.1 hypothetical protein pdul_cds_138 [Pandoravirus dulcis]	146	83.5	133	20	1	2.65e-67	211
0	PanV_biw_197	139	YP_009482789.1 hypothetical protein pqer_cds_98 [Pandoravirus quercus]	151	75.7	136	29	2	1.49e-58	189
0	PanV_biw_197	139	YP_008436604.1 hypothetical protein psal_cds_105 [Pandoravirus salinus]	151	75.9	137	28	3	3.5e-57	185
0	PanV_biw_197	139	YP_009120722.1 hypothetical protein TW95_gp1753 [Pandoravirus inopinatum]	211	69.1	136	39	2	5.13e-48	164
0	PanV_biw_197	139	WBR14239.1 hypothetical protein pkur_cds_64 [Pandoravirus kuranda]	131	62.5	128	44	2	7.05e-41	143
0	PanV_biw_197	139	YP_009481681.1 hypothetical protein pneo_cds_71 [Pandoravirus neocaledonia]	232	61.7	128	45	2	5.46e-39	142
0	PanV_biw_197	139	UMO79306.1 hypothetical protein [Pandoravirus aubagnensis]	159	58.4	125	50	2	3.59e-37	135
2	PanV_biw_197	139	YP_009480750.1 hypothetical protein pmac_cds_66 [Pandoravirus macleodensis]	159	70.1	97	28	1	7.21e-37	134
1	PanV_biw_198	209	BCU03320.1 hypothetical protein [Pandoravirus japonicus]	208	100	208	0	0	2.77e-149	423
1	PanV_biw_199	554	BCU03321.1 hypothetical protein [Pandoravirus japonicus]	552	99.5	552	3	0	0	1040
0	PanV_biw_199	554	YP_008318731.2 hypothetical protein pdul_cds_140 [Pandoravirus dulcis]	556	94.4	557	25	3	0	982
0	PanV_biw_199	554	UMO79091.1 hypothetical protein [Pandoravirus belohorizontensis]	559	92.5	560	33	4	0	963
0	PanV_biw_199	554	YP_009482790.1 hypothetical protein pqer_cds_99 [Pandoravirus quercus]	566	84.2	558	77	4	1.29e-310	861
0	PanV_biw_199	554	QBZ80703.1 hypothetical protein pclt_cds_105 [Pandoravirus celtis]	567	81.8	559	90	4	1.72e-299	833
0	PanV_biw_199	554	YP_008436606.2 hypothetical protein psal_cds_106 [Pandoravirus salinus]	577	80.2	560	90	5	1e-291	813
0	PanV_biw_199	554	YP_009120720.1 hypothetical protein TW95_gp1751 [Pandoravirus inopinatum]	483	80.5	486	82	5	3.63e-252	709
0	PanV_biw_199	554	YP_009480751.1 hypothetical protein pmac_cds_67 [Pandoravirus macleodensis]	569	59.8	580	184	13	4.49e-194	565
0	PanV_biw_199	554	UMO79308.1 hypothetical protein [Pandoravirus aubagnensis]	507	61.8	523	153	12	4.88e-183	535
2	PanV_biw_199	554	YP_009481682.1 hypothetical protein pneo_cds_72 [Pandoravirus neocaledonia]	584	56.2	580	186	12	1.31e-176	521
1	PanV_biw_200	132	BCU03322.1 hypothetical protein [Pandoravirus japonicus]	131	100	131	0	0	9.1e-88	261
0	PanV_biw_200	132	UMO79090.1 hypothetical protein [Pandoravirus belohorizontensis]	138	77.1	131	27	2	7.44e-59	189
0	PanV_biw_200	132	YP_008318732.1 hypothetical protein pdul_cds_141 [Pandoravirus dulcis]	184	60.2	133	46	3	6.05e-34	127
2	PanV_biw_200	132	YP_009120719.1 hypothetical protein TW95_gp1750 [Pandoravirus inopinatum]	195	51.7	58	26	1	2.49e-06	56.2
1	PanV_biw_201	500	BCU03323.1 hypothetical protein [Pandoravirus japonicus]	499	99	499	5	0	0	921
0	PanV_biw_201	500	UMO79089.1 hypothetical protein [Pandoravirus belohorizontensis]	496	89	498	52	1	1.14e-298	825
0	PanV_biw_201	500	YP_008318733.1 hypothetical protein pdul_cds_142 [Pandoravirus dulcis]	483	86.2	499	51	5	4.81e-283	785
0	PanV_biw_201	500	QBZ80705.1 hypothetical protein pclt_cds_107 [Pandoravirus celtis]	516	68	444	129	7	8.71e-192	555
0	PanV_biw_201	500	YP_009482792.1 hypothetical protein pqer_cds_101 [Pandoravirus quercus]	516	68	444	129	7	1.75e-191	555
0	PanV_biw_201	500	YP_009120718.1 hypothetical protein TW95_gp1749 [Pandoravirus inopinatum]	501	64.2	447	131	7	6.48e-178	520
0	PanV_biw_201	500	YP_008436609.1 hypothetical protein psal_cds_108 [Pandoravirus salinus]	507	63.1	453	138	5	4.54e-172	505
0	PanV_biw_201	500	YP_009480752.1 hypothetical protein pmac_cds_68 [Pandoravirus macleodensis]	502	47.6	445	182	13	2.24e-99	319
0	PanV_biw_201	500	WBR14241.1 hypothetical protein pkur_cds_66 [Pandoravirus kuranda]	489	47	443	190	13	1.9e-97	313
2	PanV_biw_201	500	YP_009481683.1 hypothetical protein pneo_cds_73 [Pandoravirus neocaledonia]	489	47	443	190	13	1.06e-96	311
1	PanV_biw_203	427	BCU03324.1 hypothetical protein [Pandoravirus japonicus]	426	99.1	426	4	0	0	845
0	PanV_biw_203	427	YP_008318735.1 hypothetical protein pdul_cds_144 [Pandoravirus dulcis]	435	84.4	435	59	2	4.7e-257	714
0	PanV_biw_203	427	UMO79088.1 hypothetical protein [Pandoravirus belohorizontensis]	417	80.8	422	69	3	7.09e-236	660
0	PanV_biw_203	427	YP_008436611.1 hypothetical protein psal_cds_109 [Pandoravirus salinus]	459	68.4	446	105	9	1.62e-195	560
0	PanV_biw_203	427	YP_009120716.1 hypothetical protein TW95_gp1747 [Pandoravirus inopinatum]	433	69.7	436	119	6	3.69e-195	558
0	PanV_biw_203	427	QBZ80707.1 hypothetical protein pclt_cds_109 [Pandoravirus celtis]	430	70.8	411	113	5	5.32e-187	537
0	PanV_biw_203	427	YP_009482794.1 hypothetical protein pqer_cds_103 [Pandoravirus quercus]	432	72.6	390	92	7	4.15e-182	525
0	PanV_biw_203	427	WBR14242.1 hypothetical protein pkur_cds_67 [Pandoravirus kuranda]	466	50	374	160	12	5.86e-97	309
0	PanV_biw_203	427	YP_009481684.1 hypothetical protein pneo_cds_74 [Pandoravirus neocaledonia]	466	49.7	374	161	12	6.57e-96	306
2	PanV_biw_203	427	UDO48136.1 hypothetical protein [Pandoravirus massiliensis]	476	50.1	375	147	14	1.76e-95	305
1	PanV_biw_204	66	UMO79087.1 hypothetical protein [Pandoravirus belohorizontensis]	126	86.2	65	9	0	3.81e-34	123
0	PanV_biw_204	66	YP_009430178.1 hypothetical protein pdul_cds_145 [Pandoravirus dulcis]	65	73.8	65	17	0	1.17e-28	107
0	PanV_biw_204	66	YP_009480718.1 hypothetical protein pmac_cds_34 [Pandoravirus macleodensis]	68	63.1	65	21	1	3.12e-20	86.3
2	PanV_biw_204	66	YP_009482181.1 hypothetical protein pneo_cds_571 [Pandoravirus neocaledonia]	70	55.7	61	24	1	8.67e-16	75.1
1	PanV_biw_206	229	BCU03327.1 BTB/POZ domain containing protein [Pandoravirus japonicus]	218	96.8	218	7	0	9.74e-153	433
0	PanV_biw_206	229	YP_008318736.1 BTB/POZ domain containing protein [Pandoravirus dulcis]	285	89.9	227	23	0	6.69e-146	419
0	PanV_biw_206	229	UMO79086.1 BTB/POZ domain containing protein [Pandoravirus belohorizontensis]	227	83.3	227	37	1	4.85e-130	376
0	PanV_biw_206	229	UDO47058.1 BTB/POZ domain motif-containing [Pandoravirus massiliensis]	181	62.9	178	66	0	9.08e-78	242
0	PanV_biw_206	229	WBR14926.1 Btb/poz domain-containing protein [Pandoravirus kuranda]	227	57.8	204	85	1	2.95e-77	243
0	PanV_biw_206	229	YP_009482471.1 BTB/POZ domain containing protein [Pandoravirus neocaledonia]	227	58.3	204	84	1	4.18e-77	242
0	PanV_biw_206	229	YP_009120166.1 BTB/POZ domain motif-containing protein [Pandoravirus inopinatum]	213	52.8	199	92	2	4.74e-68	219
0	PanV_biw_206	229	YP_009483132.1 BTB/POZ domain containing protein [Pandoravirus quercus]	213	52	196	92	2	6.28e-66	213
0	PanV_biw_206	229	UMO79789.1 BTB/POZ domain containing protein [Pandoravirus aubagnensis]	441	38.2	123	69	4	9.27e-09	67.4
2	PanV_biw_206	229	YP_009482149.1 BTB/POZ domain containing protein [Pandoravirus neocaledonia]	443	40	135	72	5	1.26e-08	67
1	PanV_biw_208	275	UMO79085.1 hypothetical protein [Pandoravirus belohorizontensis]	274	89.4	274	29	0	7.11e-178	501
0	PanV_biw_208	275	BCU03328.1 hypothetical protein [Pandoravirus japonicus]	124	98.4	122	2	0	4.75e-76	238
2	PanV_biw_208	275	UMO79083.1 hypothetical protein [Pandoravirus belohorizontensis]	207	36.6	202	112	6	4.18e-22	102
1	PanV_biw_209	122	BCU03329.1 hypothetical protein [Pandoravirus japonicus]	195	60.8	79	25	3	1.03e-16	83.2
1	PanV_biw_210	291	BCU03330.1 hypothetical protein [Pandoravirus japonicus]	260	96.2	260	7	1	5.1e-165	469
0	PanV_biw_210	291	YP_008318738.1 hypothetical protein pdul_cds_149 [Pandoravirus dulcis]	283	70.7	297	66	6	1.29e-119	355
0	PanV_biw_210	291	UMO79081.1 hypothetical protein [Pandoravirus belohorizontensis]	187	68.8	189	52	3	2.07e-71	229
2	PanV_biw_210	291	YP_008436579.1 hypothetical protein psal_cds_90 [Pandoravirus salinus]	255	43	135	65	3	7.79e-06	58.9
1	PanV_biw_211	284	YP_008318740.2 hypothetical protein pdul_cds_151 [Pandoravirus dulcis]	232	68.8	237	17	1	6.57e-94	287
0	PanV_biw_211	284	YP_009429958.1 hypothetical protein psal_cds_110 [Pandoravirus salinus]	173	60.7	168	55	4	5.43e-45	160
0	PanV_biw_211	284	QBZ80708.1 hypothetical protein pclt_cds_110 [Pandoravirus celtis]	172	59.7	154	55	3	6.66e-43	155
0	PanV_biw_211	284	YP_009482795.1 hypothetical protein pqer_cds_104 [Pandoravirus quercus]	172	58.4	154	57	3	6.66e-43	155
2	PanV_biw_211	284	YP_009120714.1 hypothetical protein TW95_gp1745 [Pandoravirus inopinatum]	275	58.3	163	58	5	1.63e-42	157
1	PanV_biw_213	209	BCU03332.1 hypothetical protein [Pandoravirus japonicus]	209	99.5	209	0	1	1.41e-140	401
0	PanV_biw_213	209	UMO79079.1 hypothetical protein [Pandoravirus belohorizontensis]	211	88.6	211	21	3	2.54e-123	358
2	PanV_biw_213	209	YP_009430179.1 hypothetical protein pdul_cds_152 [Pandoravirus dulcis]	224	66.5	209	65	3	3.02e-83	257
1	PanV_biw_215	621	BCU03333.1 F-box incomplete domain containing protein [Pandoravirus japonicus]	609	97.7	609	14	0	0	1200
0	PanV_biw_215	621	UMO79077.1 F-box incomplete domain containing protein [Pandoravirus belohorizontensis]	607	90.6	604	54	1	0	1107
0	PanV_biw_215	621	YP_008318744.1 F-box incomplete domain containing protein [Pandoravirus dulcis]	624	86.2	624	82	2	0	1094
0	PanV_biw_215	621	QBZ80710.1 F-box incomplete domain containing protein [Pandoravirus celtis]	612	62.6	607	219	2	1.21e-261	741
0	PanV_biw_215	621	YP_009120711.1 F-box domain protein [Pandoravirus inopinatum]	611	61.2	621	225	3	1.91e-260	738
0	PanV_biw_215	621	YP_009482797.1 F-box incomplete domain containing protein [Pandoravirus quercus]	613	60.6	612	232	2	3.95e-253	720
0	PanV_biw_215	621	YP_008436616.1 F-box incomplete domain [Pandoravirus salinus]	618	63	602	199	6	3.9e-247	705
2	PanV_biw_215	621	YP_008319748.1 F-box domain containing protein [Pandoravirus dulcis]	487	33.1	142	61	4	0.000841	55.8
1	PanV_biw_217	342	BCU03334.1 DNA-3-methyladenine glycosylase [Pandoravirus japonicus]	252	99.6	252	1	0	3.38e-172	489
0	PanV_biw_217	342	YP_008318746.1 DNA-3-methyladenine glycosylase [Pandoravirus dulcis]	255	85.5	255	34	2	1.48e-141	411
0	PanV_biw_217	342	YP_008436618.1 DNA-3-methyladenine glycosylase [Pandoravirus salinus]	253	67.7	263	67	4	4.87e-106	321
0	PanV_biw_217	342	QBZ80711.1 3-methyladenine DNA glycosylase domain containing protein [Pandoravirus celtis]	270	67	270	81	4	6.16e-106	322
0	PanV_biw_217	342	YP_009120710.1 DNA-3-methyladenine glycosylase [Pandoravirus inopinatum]	234	74.9	219	53	1	3.37e-104	316
0	PanV_biw_217	342	YP_009482798.1 DNA-3-methyladenine glycosylase [Pandoravirus quercus]	270	74	219	55	1	6.63e-103	314
0	PanV_biw_217	342	UDO48133.1 DNA-3-methyladenine glycosylase [Pandoravirus massiliensis]	207	60.3	204	80	1	6.44e-75	240
0	PanV_biw_217	342	YP_009480757.1 DNA-3-methyladenine glycosylase [Pandoravirus macleodensis]	282	53.3	255	112	4	1.83e-74	242
0	PanV_biw_217	342	UMO79316.1 DNA-3-methyladenine glycosylase [Pandoravirus aubagnensis]	274	54.8	228	102	1	9.12e-73	237
2	PanV_biw_217	342	YP_009481687.1 DNA-3-methyladenine glycosylase incomplete domain containing protein [Pandoravirus neocaledonia]	261	52.9	208	97	1	4.05e-65	217
1	PanV_biw_219	378	YP_008318747.2 Ankyrin repeat domain containing protein [Pandoravirus dulcis]	377	79.9	254	51	0	8.62e-111	339
0	PanV_biw_219	378	BCU03335.1 ankyrin repeat domain containing protein [Pandoravirus japonicus]	325	96.5	202	7	0	3.27e-95	298
0	PanV_biw_219	378	UMO79075.1 Ankyrin repeat domain containing protein [Pandoravirus belohorizontensis]	325	70.3	202	60	0	1.23e-78	255
0	PanV_biw_219	378	YP_008318952.1 Ankyrin repeat domain containing protein [Pandoravirus dulcis]	445	33.7	205	131	3	4.88e-23	112
0	PanV_biw_219	378	BCU03533.1 ankyrin repeat domain containing protein [Pandoravirus japonicus]	447	32.5	200	130	3	1.82e-20	104
0	PanV_biw_219	378	QBZ80712.1 ankyrin repeat domain containing protein [Pandoravirus celtis]	524	33.5	224	141	5	9.88e-20	103
0	PanV_biw_219	378	UMO78927.1 Ankyrin repeat domain containing protein [Pandoravirus belohorizontensis]	447	33.2	205	130	5	5.34e-19	100
0	PanV_biw_219	378	YP_008318753.1 Ankyrin repeat domain containing protein [Pandoravirus dulcis]	441	45.5	112	58	2	6.65e-17	94.4
0	PanV_biw_219	378	YP_008436620.1 ankyrin repeat domain [Pandoravirus salinus]	462	47.8	113	51	2	1.01e-16	94
2	PanV_biw_219	378	YP_009120708.1 ankyrin repeat protein [Pandoravirus inopinatum]	421	31.1	183	122	3	2.95e-11	77.4
1	PanV_biw_221	74	BCU03337.1 hypothetical protein [Pandoravirus japonicus]	134	81.7	71	13	0	6.4e-32	118
1	PanV_biw_222	101	BCU03338.1 hypothetical protein [Pandoravirus japonicus]	105	88.4	69	8	0	4.69e-31	116
1	PanV_biw_223	187	BCU03339.1 hypothetical protein [Pandoravirus japonicus]	169	96.4	169	6	0	4.49e-104	306
0	PanV_biw_223	187	UMO79073.1 hypothetical protein [Pandoravirus belohorizontensis]	184	83.9	186	28	1	3.65e-95	285
2	PanV_biw_223	187	YP_008318748.1 hypothetical protein pdul_cds_159 [Pandoravirus dulcis]	184	73.8	183	47	1	4.1e-85	259
1	PanV_biw_225	265	BCU03340.1 hypothetical protein [Pandoravirus japonicus]	264	97	264	8	0	3.03e-174	491
0	PanV_biw_225	265	YP_008318756.2 hypothetical protein pdul_cds_163 [Pandoravirus dulcis]	294	85.2	264	36	2	8.15e-154	441
0	PanV_biw_225	265	UMO79072.1 hypothetical protein [Pandoravirus belohorizontensis]	261	79.2	264	52	2	4.92e-138	399
2	PanV_biw_225	265	YP_009429959.1 hypothetical protein psal_cds_116 [Pandoravirus salinus]	240	69.5	246	69	2	8.08e-104	312
1	PanV_biw_227	841	UMO79071.1 hypothetical protein [Pandoravirus belohorizontensis]	820	81.9	838	130	6	0	1228
0	PanV_biw_227	841	YP_009120706.1 hypothetical protein TW95_gp1737 [Pandoravirus inopinatum]	818	78.4	837	159	5	0	1169
0	PanV_biw_227	841	YP_009482800.1 hypothetical protein pqer_cds_109 [Pandoravirus quercus]	894	76.3	830	172	7	0	1152
0	PanV_biw_227	841	QBZ80713.1 hypothetical protein pclt_cds_115 [Pandoravirus celtis]	895	76.9	830	168	7	0	1140
0	PanV_biw_227	841	YP_009429960.1 hypothetical protein psal_cds_117 [Pandoravirus salinus]	960	70.4	847	221	9	0	1061
0	PanV_biw_227	841	YP_008318757.1 hypothetical protein pdul_cds_164 [Pandoravirus dulcis]	813	66.6	769	210	12	0	880
0	PanV_biw_227	841	BCU03342.1 hypothetical protein [Pandoravirus japonicus]	815	65.6	761	206	11	8.38e-301	858
0	PanV_biw_227	841	YP_009481689.1 hypothetical protein pneo_cds_79 [Pandoravirus neocaledonia]	792	53.8	734	300	13	6.09e-224	661
0	PanV_biw_227	841	UMO79318.1 hypothetical protein [Pandoravirus aubagnensis]	791	53.7	734	302	12	1.18e-223	660
2	PanV_biw_227	841	WBR14249.1 hypothetical protein pkur_cds_74 [Pandoravirus kuranda]	792	53.2	743	292	13	1.22e-223	660
1	PanV_biw_228	227	UMO79070.1 YjgF/Yer057c/UK114 family protein [Pandoravirus belohorizontensis]	221	74.6	224	53	1	3.08e-101	303
0	PanV_biw_228	227	YP_009482801.1 YjgF/Yer057c/UK114 family protein [Pandoravirus quercus]	220	78.7	225	41	4	1.41e-99	299
0	PanV_biw_228	227	QBZ80714.1 YjgF/Yer057c/UK114 family protein domain containing protein [Pandoravirus celtis]	226	77.4	226	48	2	2e-98	296
0	PanV_biw_228	227	YP_009120705.1 translation initiation inhibitor [Pandoravirus inopinatum]	225	76.6	231	40	4	2.25e-97	293
0	PanV_biw_228	227	BCU03343.1 YjgF/Yer057c/UK114 family protein [Pandoravirus japonicus]	219	68.3	218	54	4	6.77e-81	251
0	PanV_biw_228	227	YP_008436627.1 YjgF/Yer057c/UK114 family protein [Pandoravirus salinus]	218	63	230	69	5	4.17e-72	229
0	PanV_biw_228	227	YP_008318758.1 YjgF/Yer057c/UK114 family protein [Pandoravirus dulcis]	223	61.9	223	64	5	9.86e-72	228
0	PanV_biw_228	227	YP_009480837.1 YjgF/Yer057c/UK114 family protein [Pandoravirus macleodensis]	190	67.7	133	42	1	1.93e-51	176
0	PanV_biw_228	227	UMO79427.1 YjgF/Yer057c/UK114 family protein [Pandoravirus aubagnensis]	190	67.7	133	42	1	1.93e-51	176
2	PanV_biw_228	227	UDO48019.1 aldr family transcriptional regulator [Pandoravirus massiliensis]	192	65.4	133	45	1	5.36e-49	169
1	PanV_biw_230	196	BCU03344.1 hypothetical protein [Pandoravirus japonicus]	209	84	194	29	2	1.81e-103	307
0	PanV_biw_230	196	YP_008318759.2 hypothetical protein pdul_cds_166 [Pandoravirus dulcis]	209	79.5	195	40	0	9.52e-99	295
0	PanV_biw_230	196	YP_008436631.1 hypothetical protein psal_cds_120 [Pandoravirus salinus]	211	65.6	128	44	0	4.02e-50	172
0	PanV_biw_230	196	QBZ80715.1 hypothetical protein pclt_cds_117 [Pandoravirus celtis]	231	69.3	114	35	0	2.37e-48	168
0	PanV_biw_230	196	UMO79069.1 hypothetical protein [Pandoravirus belohorizontensis]	227	71.4	112	32	0	4.21e-48	167
0	PanV_biw_230	196	YP_009481690.1 hypothetical protein pneo_cds_80 [Pandoravirus neocaledonia]	195	53.6	112	51	1	2.16e-35	134
0	PanV_biw_230	196	UDO48130.1 hypothetical protein [Pandoravirus massiliensis]	187	51.7	118	57	0	3.44e-35	133
0	PanV_biw_230	196	WBR14250.1 hypothetical protein pkur_cds_75 [Pandoravirus kuranda]	195	51.7	118	56	1	1.22e-34	132
0	PanV_biw_230	196	YP_009480759.1 hypothetical protein pmac_cds_75 [Pandoravirus macleodensis]	190	49.2	118	60	0	2.68e-29	118
2	PanV_biw_230	196	UMO79319.1 hypothetical protein [Pandoravirus aubagnensis]	190	48.3	118	61	0	2.99e-28	115
1	PanV_biw_231	273	YP_008318761.2 hypothetical protein pdul_cds_167 [Pandoravirus dulcis]	281	87.2	281	27	2	1.98e-160	457
0	PanV_biw_231	273	BCU03346.1 hypothetical protein [Pandoravirus japonicus]	266	83.6	275	33	2	5.94e-140	405
0	PanV_biw_231	273	YP_009120704.1 hypothetical protein TW95_gp1735 [Pandoravirus inopinatum]	240	75.6	225	41	3	6.75e-112	333
0	PanV_biw_231	273	YP_009482802.1 hypothetical protein pqer_cds_111 [Pandoravirus quercus]	242	75.3	223	43	3	4.83e-110	328
0	PanV_biw_231	273	UMO79068.1 hypothetical protein [Pandoravirus belohorizontensis]	242	64.6	274	63	5	2.78e-109	326
0	PanV_biw_231	273	QBZ80716.1 hypothetical protein pclt_cds_118 [Pandoravirus celtis]	240	64.2	274	62	4	7.42e-109	325
0	PanV_biw_231	273	YP_008436633.1 hypothetical protein psal_cds_121 [Pandoravirus salinus]	260	68.5	222	56	3	8.46e-96	293
0	PanV_biw_231	273	YP_009481691.1 hypothetical protein pneo_cds_81 [Pandoravirus neocaledonia]	266	62.9	210	71	1	4.88e-79	250
0	PanV_biw_231	273	WBR14251.1 hypothetical protein pkur_cds_76 [Pandoravirus kuranda]	262	61.9	210	73	1	2.81e-77	246
2	PanV_biw_231	273	UDO48129.1 hypothetical protein [Pandoravirus massiliensis]	259	60.2	211	77	3	6.72e-75	239
1	PanV_biw_233	355	YP_008318762.1 hypothetical protein pdul_cds_168 [Pandoravirus dulcis]	396	85.6	355	49	2	1.32e-207	585
0	PanV_biw_233	355	BCU03347.1 hypothetical protein [Pandoravirus japonicus]	352	79.3	357	66	3	2.21e-193	547
0	PanV_biw_233	355	QBZ80717.1 hypothetical protein pclt_cds_119 [Pandoravirus celtis]	350	80.6	330	50	5	4.83e-178	508
0	PanV_biw_233	355	YP_009120703.1 hypothetical protein TW95_gp1734 [Pandoravirus inopinatum]	349	79.2	327	55	4	3.82e-177	506
0	PanV_biw_233	355	YP_009482803.1 hypothetical protein pqer_cds_112 [Pandoravirus quercus]	349	78.8	325	56	4	2.2e-176	504
0	PanV_biw_233	355	UMO79067.1 hypothetical protein [Pandoravirus belohorizontensis]	350	78.5	330	57	5	6.52e-176	503
0	PanV_biw_233	355	YP_008436634.1 hypothetical protein psal_cds_122 [Pandoravirus salinus]	332	76.8	306	70	1	1.75e-157	455
0	PanV_biw_233	355	UDO48128.1 hypothetical protein [Pandoravirus massiliensis]	327	62.5	307	106	3	2.02e-126	376
0	PanV_biw_233	355	WBR14252.1 hypothetical protein pkur_cds_77 [Pandoravirus kuranda]	327	60.8	306	111	3	3.81e-124	370
2	PanV_biw_233	355	YP_009481692.1 hypothetical protein pneo_cds_82 [Pandoravirus neocaledonia]	327	60.7	305	113	2	1.54e-123	369
1	PanV_biw_235	229	BCU03348.1 hypothetical protein [Pandoravirus japonicus]	228	97.4	228	6	0	1.13e-126	368
0	PanV_biw_235	229	QBZ80718.1 hypothetical protein pclt_cds_120 [Pandoravirus celtis]	233	60.9	266	33	6	3.63e-89	273
0	PanV_biw_235	229	YP_009120702.1 hypothetical protein TW95_gp1733 [Pandoravirus inopinatum]	236	70.3	249	38	6	1.08e-86	267
0	PanV_biw_235	229	YP_009482804.1 hypothetical protein pqer_cds_113 [Pandoravirus quercus]	232	67.6	253	36	5	4.18e-83	258
0	PanV_biw_235	229	YP_008436635.2 hypothetical protein psal_cds_123 [Pandoravirus salinus]	216	71.9	231	47	5	7e-83	256
0	PanV_biw_235	229	YP_008318763.1 hypothetical protein pdul_cds_169 [Pandoravirus dulcis]	265	59.5	291	29	6	1.24e-82	258
0	PanV_biw_235	229	UMO79066.1 hypothetical protein [Pandoravirus belohorizontensis]	243	48.7	275	60	7	1.73e-62	206
0	PanV_biw_235	229	YP_009480762.1 hypothetical protein pmac_cds_78 [Pandoravirus macleodensis]	237	68.3	142	31	2	1.18e-53	183
0	PanV_biw_235	229	UMO79323.1 hypothetical protein [Pandoravirus aubagnensis]	238	51.4	257	77	5	4.86e-53	181
2	PanV_biw_235	229	UDO48127.1 hypothetical protein [Pandoravirus massiliensis]	331	60.3	179	52	3	5.32e-51	179
1	PanV_biw_236	62	BCU03349.1 hypothetical protein [Pandoravirus japonicus]	78	88.4	43	2	1	1.57e-16	77
1	PanV_biw_237	298	BCU03350.1 hypothetical protein [Pandoravirus japonicus]	297	100	297	0	0	4.7e-224	620
0	PanV_biw_237	298	QBZ80719.1 hypothetical protein pclt_cds_121 [Pandoravirus celtis]	299	90	299	28	1	5.31e-201	561
0	PanV_biw_237	298	UMO79064.1 hypothetical protein [Pandoravirus belohorizontensis]	299	90.3	299	27	1	6.19e-200	559
0	PanV_biw_237	298	YP_009120700.1 hypothetical protein TW95_gp1731 [Pandoravirus inopinatum]	299	90.3	299	27	1	8.8e-200	558
0	PanV_biw_237	298	YP_009482805.1 hypothetical protein pqer_cds_114 [Pandoravirus quercus]	299	89.6	299	29	1	2.52e-199	557
0	PanV_biw_237	298	YP_008436637.1 NR DBD like superfamily incomplete domain [Pandoravirus salinus]	315	89.2	297	30	1	2.63e-198	555
0	PanV_biw_237	298	YP_008318764.1 hypothetical protein pdul_cds_170 [Pandoravirus dulcis]	299	88.3	299	33	1	1.2e-197	553
0	PanV_biw_237	298	UDO48125.1 hypothetical protein [Pandoravirus massiliensis]	319	75.9	299	63	2	1.71e-165	473
0	PanV_biw_237	298	YP_009480763.1 hypothetical protein pmac_cds_79 [Pandoravirus macleodensis]	306	72.5	305	75	2	1.38e-161	462
2	PanV_biw_237	298	YP_009481694.1 hypothetical protein pneo_cds_84 [Pandoravirus neocaledonia]	306	71.9	299	75	2	4.16e-156	448
1	PanV_biw_238	304	BCU03351.1 morn repeat incomplete domain containing protein [Pandoravirus japonicus]	303	98.3	303	5	0	6.44e-225	622
0	PanV_biw_238	304	YP_008318765.2 Morn repeat incomplete domain containing protein [Pandoravirus dulcis]	299	78	300	63	2	3.01e-165	471
0	PanV_biw_238	304	YP_009120699.1 Morn repeat protein [Pandoravirus inopinatum]	310	68.5	311	89	2	1.42e-147	427
0	PanV_biw_238	304	UMO79061.1 Morn repeat protein [Pandoravirus belohorizontensis]	307	66.4	304	85	5	1.18e-131	387
0	PanV_biw_238	304	YP_009482806.1 Morn repeat incomplete domain containing protein [Pandoravirus quercus]	315	63.6	316	101	3	4.47e-131	385
0	PanV_biw_238	304	QBZ80720.1 morn repeat incomplete domain containing protein [Pandoravirus celtis]	315	63.6	316	101	3	1.28e-130	384
0	PanV_biw_238	304	UDO48124.1 morn repeat [Pandoravirus massiliensis]	324	67.3	251	78	3	6.59e-116	347
0	PanV_biw_238	304	WBR14255.1 Morn repeat protein [Pandoravirus kuranda]	313	63.6	264	82	4	3.05e-109	330
0	PanV_biw_238	304	YP_009481695.1 Morn repeat incomplete domain containing protein [Pandoravirus neocaledonia]	313	64	264	81	4	6.14e-109	329
2	PanV_biw_238	304	YP_008436639.2 morn repeat incomplete domain [Pandoravirus salinus]	321	65.2	247	80	2	9.25e-108	327
1	PanV_biw_239	249	BCU03353.1 hypothetical protein [Pandoravirus japonicus]	248	100	248	0	0	2.18e-184	515
0	PanV_biw_239	249	YP_008318766.1 hypothetical protein pdul_cds_172 [Pandoravirus dulcis]	248	84.7	248	38	0	9.16e-152	433
2	PanV_biw_239	249	YP_008436642.1 hypothetical protein psal_cds_128 [Pandoravirus salinus]	307	58.7	247	98	3	9.41e-95	291
1	PanV_biw_241	272	BCU03354.1 hypothetical protein [Pandoravirus japonicus]	257	100	257	0	0	7e-171	483
0	PanV_biw_241	272	UMO79060.1 hypothetical protein [Pandoravirus belohorizontensis]	257	80.1	256	49	2	1.97e-131	383
0	PanV_biw_241	272	YP_008318767.2 hypothetical protein pdul_cds_173 [Pandoravirus dulcis]	270	77.5	271	56	3	2.2e-131	383
0	PanV_biw_241	272	YP_009482811.1 hypothetical protein pqer_cds_120 [Pandoravirus quercus]	257	64.2	271	83	3	2.1e-95	291
0	PanV_biw_241	272	YP_009120695.1 hypothetical protein TW95_gp1726 [Pandoravirus inopinatum]	264	60.5	271	100	4	2.53e-88	274
0	PanV_biw_241	272	QBZ80723.1 hypothetical protein pclt_cds_125 [Pandoravirus celtis]	261	59.7	268	101	4	3.74e-87	271
0	PanV_biw_241	272	YP_008436646.2 hypothetical protein psal_cds_130 [Pandoravirus salinus]	265	60.1	238	80	7	5.86e-72	232
0	PanV_biw_241	272	UDO48045.1 hypothetical protein [Pandoravirus massiliensis]	241	50	250	109	5	2.92e-61	204
0	PanV_biw_241	272	UDO47623.1 hypothetical protein [Pandoravirus massiliensis]	129	51.9	135	58	4	2.68e-17	87.4
2	PanV_biw_241	272	YP_009430213.1 hypothetical protein pdul_cds_417 [Pandoravirus dulcis]	316	37.8	119	66	4	1.91e-07	63.9
1	PanV_biw_242	328	BCU03355.1 collagen triple helix incomplete domain containing protein [Pandoravirus japonicus]	327	100	327	0	0	6.44e-228	632
0	PanV_biw_242	328	UMO79059.1 Collagen triple helix incomplete domain containing protein [Pandoravirus belohorizontensis]	328	89.8	293	30	0	1.3e-186	528
0	PanV_biw_242	328	YP_009430181.1 Collagen triple helix incomplete domain containing protein [Pandoravirus dulcis]	330	85.1	282	42	0	1e-165	475
0	PanV_biw_242	328	YP_008318940.2 hypothetical protein pdul_cds_289 [Pandoravirus dulcis]	302	63.6	264	95	1	2.37e-102	313
0	PanV_biw_242	328	YP_009482924.1 F-box incomplete domain containing protein [Pandoravirus quercus]	366	60.7	290	104	3	1.94e-101	313
0	PanV_biw_242	328	BCU03519.1 F-box incomplete domain containing protein [Pandoravirus japonicus]	302	62.1	264	99	1	2.54e-99	305
0	PanV_biw_242	328	YP_008436849.1 F-box incomplete domain [Pandoravirus salinus]	311	62.6	265	96	2	9.74e-99	304
0	PanV_biw_242	328	YP_009480868.1 Collagen triple helix incomplete domain containing protein [Pandoravirus macleodensis]	308	56.5	283	111	4	9.21e-91	284
0	PanV_biw_242	328	UMO79471.1 Collagen triple helix incomplete domain containing protein [Pandoravirus aubagnensis]	309	56.9	283	110	4	1.35e-90	283
2	PanV_biw_242	328	YP_009120506.1 F-box domain protein [Pandoravirus inopinatum]	258	71.2	111	32	0	2.57e-42	158
1	PanV_biw_243	165	BCU03356.1 hypothetical protein [Pandoravirus japonicus]	155	49.4	158	75	3	9.93e-33	124
1	PanV_biw_244	148	BCU03357.1 hypothetical protein [Pandoravirus japonicus]	152	98.6	147	2	0	1.65e-101	298
0	PanV_biw_244	148	UMO79058.1 hypothetical protein [Pandoravirus belohorizontensis]	151	89.5	143	15	0	1.15e-85	258
0	PanV_biw_244	148	YP_008318770.1 hypothetical protein pdul_cds_175 [Pandoravirus dulcis]	151	83.3	144	24	0	7.13e-80	243
0	PanV_biw_244	148	YP_009120696.1 hypothetical protein TW95_gp1727 [Pandoravirus inopinatum]	146	64.7	136	45	2	5.97e-50	167
0	PanV_biw_244	148	QBZ80722.1 hypothetical protein pclt_cds_124 [Pandoravirus celtis]	137	63	138	48	2	1.49e-48	163
0	PanV_biw_244	148	YP_009482810.1 hypothetical protein pqer_cds_119 [Pandoravirus quercus]	179	62.3	138	49	2	1.82e-46	159
0	PanV_biw_244	148	YP_009429961.1 hypothetical protein psal_cds_129 [Pandoravirus salinus]	139	61.2	139	51	3	9.45e-43	149
2	PanV_biw_244	148	WBR14463.1 hypothetical protein pkur_cds_288 [Pandoravirus kuranda]	159	36	136	71	4	1.82e-10	67
1	PanV_biw_245	500	BCU03358.1 endopeptidase domain containing protein [Pandoravirus japonicus]	503	95.3	506	14	2	3.29e-302	835
0	PanV_biw_245	500	UMO79057.1 Endopeptidase domain containing protein [Pandoravirus belohorizontensis]	502	92	503	35	3	7.61e-280	778
0	PanV_biw_245	500	YP_008318771.1 Endopeptidase domain containing protein [Pandoravirus dulcis]	502	78.4	505	100	4	4.55e-215	614
0	PanV_biw_245	500	YP_009120691.1 hypothetical protein TW95_gp1722 [Pandoravirus inopinatum]	504	54.1	514	199	15	4.08e-130	398
0	PanV_biw_245	500	YP_009482812.1 Endopeptidase domain containing protein [Pandoravirus quercus]	501	53.8	532	170	18	2.97e-129	395
0	PanV_biw_245	500	QBZ80726.1 Endopeptidase domain containing protein [Pandoravirus celtis]	500	53.3	523	185	18	7.38e-127	389
0	PanV_biw_245	500	UDO48122.1 hypothetical protein [Pandoravirus massiliensis]	528	48.8	555	199	15	3.27e-118	368
0	PanV_biw_245	500	UMO79327.1 hypothetical protein [Pandoravirus aubagnensis]	551	47.5	566	215	16	2.31e-115	362
0	PanV_biw_245	500	YP_009480765.1 hypothetical protein pmac_cds_81 [Pandoravirus macleodensis]	551	47.5	566	215	16	2.59e-114	359
2	PanV_biw_245	500	YP_008436649.1 Endopeptidase domain [Pandoravirus salinus]	505	52.9	514	206	13	2.06e-110	347
1	PanV_biw_246	330	BCU03359.1 hypothetical protein [Pandoravirus japonicus]	308	98.4	308	5	0	8.09e-227	629
0	PanV_biw_246	330	UMO79056.1 hypothetical protein [Pandoravirus belohorizontensis]	273	91.9	273	22	0	2.44e-183	517
0	PanV_biw_246	330	YP_008318773.1 hypothetical protein pdul_cds_177 [Pandoravirus dulcis]	273	83.7	276	39	5	2.67e-157	451
0	PanV_biw_246	330	YP_008318776.2 hypothetical protein pdul_cds_179 [Pandoravirus dulcis]	289	36.8	304	144	11	4.58e-37	145
0	PanV_biw_246	330	UMO79053.1 hypothetical protein [Pandoravirus belohorizontensis]	289	37.4	289	143	8	1.35e-35	141
0	PanV_biw_246	330	BCU03362.1 hypothetical protein [Pandoravirus japonicus]	305	33.1	296	147	8	1.77e-30	128
2	PanV_biw_246	330	YP_008436653.2 Pup ligase superfamily incomplete domain [Pandoravirus salinus]	328	34.5	293	148	10	4.08e-29	125
1	PanV_biw_247	239	BCU03360.1 hypothetical protein [Pandoravirus japonicus]	238	98.7	238	3	0	7.27e-169	475
0	PanV_biw_247	239	UMO79055.1 hypothetical protein [Pandoravirus belohorizontensis]	236	90.3	236	23	0	1.89e-150	429
0	PanV_biw_247	239	YP_008318774.1 hypothetical protein pdul_cds_178 [Pandoravirus dulcis]	241	69.2	240	71	1	2.81e-107	320
0	PanV_biw_247	239	UDO48121.1 hypothetical protein [Pandoravirus massiliensis]	242	48.5	200	97	4	9.11e-46	163
0	PanV_biw_247	239	YP_009481698.1 hypothetical protein pneo_cds_88 [Pandoravirus neocaledonia]	245	49	206	91	6	1.98e-45	162
0	PanV_biw_247	239	UMO79329.1 hypothetical protein [Pandoravirus aubagnensis]	238	45.2	210	104	5	2.29e-45	162
0	PanV_biw_247	239	YP_009480766.1 hypothetical protein pmac_cds_82 [Pandoravirus macleodensis]	244	43.8	210	107	5	1.22e-43	158
0	PanV_biw_247	239	WBR14258.1 hypothetical protein pkur_cds_83 [Pandoravirus kuranda]	245	48.1	206	95	6	3.53e-43	157
0	PanV_biw_247	239	QBZ80725.1 hypothetical protein pclt_cds_127 [Pandoravirus celtis]	210	32	206	110	9	5.13e-13	77.4
2	PanV_biw_247	239	YP_008436651.1 hypothetical protein psal_cds_133 [Pandoravirus salinus]	264	32.9	210	97	9	4.4e-12	75.9
1	PanV_biw_248	98	BCU03361.1 hypothetical protein [Pandoravirus japonicus]	97	99	97	1	0	1.14e-65	203
1	PanV_biw_251	306	BCU03362.1 hypothetical protein [Pandoravirus japonicus]	305	98	305	6	0	6.37e-217	602
0	PanV_biw_251	306	QBZ80727.1 hypothetical protein pclt_cds_129 [Pandoravirus celtis]	290	83.5	291	46	2	1.56e-170	484
0	PanV_biw_251	306	YP_009482814.1 hypothetical protein pqer_cds_123 [Pandoravirus quercus]	290	83.2	291	47	2	1.28e-169	482
0	PanV_biw_251	306	YP_008318776.2 hypothetical protein pdul_cds_179 [Pandoravirus dulcis]	289	82.1	290	51	1	2.9e-168	479
0	PanV_biw_251	306	YP_009120687.1 hypothetical protein TW95_gp1718 [Pandoravirus inopinatum]	290	80.4	291	55	2	6.12e-161	460
0	PanV_biw_251	306	UMO79053.1 hypothetical protein [Pandoravirus belohorizontensis]	289	74.9	291	70	3	3.1e-149	431
0	PanV_biw_251	306	YP_008436653.2 Pup ligase superfamily incomplete domain [Pandoravirus salinus]	328	73.7	304	77	3	2.04e-147	427
0	PanV_biw_251	306	UMO79056.1 hypothetical protein [Pandoravirus belohorizontensis]	273	34.6	283	162	6	3.04e-33	134
0	PanV_biw_251	306	YP_008318773.1 hypothetical protein pdul_cds_177 [Pandoravirus dulcis]	273	33.7	285	163	6	4.82e-31	128
2	PanV_biw_251	306	BCU03359.1 hypothetical protein [Pandoravirus japonicus]	308	33.9	289	154	7	5.65e-30	126
1	PanV_biw_252	284	BCU03363.1 SPFH domain containing protein [Pandoravirus japonicus]	283	100	283	0	0	8.73e-188	527
0	PanV_biw_252	284	YP_009482815.1 SPFH domain containing protein [Pandoravirus quercus]	336	98.2	283	5	0	9.61e-184	519
0	PanV_biw_252	284	QBZ80728.1 SPFH like protein domain containing protein [Pandoravirus celtis]	364	97.5	283	7	0	1.08e-182	517
0	PanV_biw_252	284	UMO79051.1 SPFH domain containing protein [Pandoravirus belohorizontensis]	282	96.8	283	8	1	8.62e-181	509
0	PanV_biw_252	284	YP_008436656.1 SPFH domain containing protein [Pandoravirus salinus]	289	99.3	273	2	0	2.15e-178	503
0	PanV_biw_252	284	YP_008318778.1 SPFH domain containing protein [Pandoravirus dulcis]	283	95.4	282	12	1	4.53e-174	492
0	PanV_biw_252	284	YP_009481699.1 SPFH domain containing protein [Pandoravirus neocaledonia]	291	93.9	264	16	0	5.63e-163	464
0	PanV_biw_252	284	UDO48120.1 hypothetical protein [Pandoravirus massiliensis]	262	78.8	241	51	0	6.47e-125	367
0	PanV_biw_252	284	WBR14259.1 Lipid raft-associated protein [Pandoravirus kuranda]	231	92.1	203	16	0	6.18e-118	348
2	PanV_biw_252	284	YP_009120686.1 lipid raft-associated protein [Pandoravirus inopinatum]	128	97.7	128	3	0	7.27e-81	250
1	PanV_biw_254	201	BCU03364.1 hypothetical protein [Pandoravirus japonicus]	200	100	199	0	0	3.63e-132	379
0	PanV_biw_254	201	UMO79049.1 hypothetical protein [Pandoravirus belohorizontensis]	201	84	200	31	1	4.52e-108	318
0	PanV_biw_254	201	YP_009482817.1 hypothetical protein pqer_cds_126 [Pandoravirus quercus]	200	68.3	202	60	3	7.69e-81	249
0	PanV_biw_254	201	YP_009120682.1 hypothetical protein TW95_gp1713 [Pandoravirus inopinatum]	200	66.3	202	64	3	4.2e-78	243
0	PanV_biw_254	201	QBZ80730.1 hypothetical protein pclt_cds_132 [Pandoravirus celtis]	200	65.8	202	65	3	5.64e-76	237
0	PanV_biw_254	201	YP_008436657.1 hypothetical protein psal_cds_137 [Pandoravirus salinus]	161	55.6	153	61	3	1.14e-39	144
0	PanV_biw_254	201	QBZ80729.1 hypothetical protein pclt_cds_131 [Pandoravirus celtis]	226	44.3	167	84	4	4.12e-25	108
0	PanV_biw_254	201	YP_009482816.1 hypothetical protein pqer_cds_125 [Pandoravirus quercus]	226	43.7	167	85	4	3.19e-24	106
0	PanV_biw_254	201	YP_009120684.1 hypothetical protein TW95_gp1715 [Pandoravirus inopinatum]	214	46.5	144	71	3	3.69e-23	103
2	PanV_biw_254	201	WBR14925.1 hypothetical protein pkur_cds_751 [Pandoravirus kuranda]	184	45.4	141	69	3	4.22e-21	97.1
1	PanV_biw_255	723	BCU03365.1 F-box incomplete domain containing protein [Pandoravirus japonicus]	681	99.1	681	6	0	0	1376
0	PanV_biw_255	723	UMO79048.1 F-box incomplete domain [Pandoravirus belohorizontensis]	678	79.4	680	135	3	0	1061
0	PanV_biw_255	723	WBR14898.1 hypothetical protein pkur_cds_724 [Pandoravirus kuranda]	688	63.4	685	245	6	7.14e-294	830
0	PanV_biw_255	723	YP_009482441.1 hypothetical protein pneo_cds_831 [Pandoravirus neocaledonia]	702	62.4	697	253	7	3.16e-291	824
0	PanV_biw_255	723	YP_008436661.1 F-box incomplete domain [Pandoravirus salinus]	696	64.7	658	218	7	3.44e-284	806
0	PanV_biw_255	723	YP_009482818.1 hypothetical protein pqer_cds_127 [Pandoravirus quercus]	699	59.6	703	256	12	2.98e-266	761
0	PanV_biw_255	723	QBZ80731.1 hypothetical protein pclt_cds_133 [Pandoravirus celtis]	700	58.6	705	263	12	5.78e-264	755
0	PanV_biw_255	723	YP_009120681.1 F-box domain protein [Pandoravirus inopinatum]	660	61.3	661	231	12	2.47e-260	744
0	PanV_biw_255	723	YP_008318779.2 F-box incomplete domain containing protein [Pandoravirus dulcis]	712	55.6	705	280	13	2.78e-242	700
2	PanV_biw_255	723	BCU03538.1 hypothetical protein [Pandoravirus japonicus]	648	24.9	714	390	24	9.12e-21	110
1	PanV_biw_257	286	BCU03366.1 hypothetical protein [Pandoravirus japonicus]	285	99.6	285	1	0	1.45e-187	526
0	PanV_biw_257	286	UMO79047.1 hypothetical protein [Pandoravirus belohorizontensis]	283	87.6	282	34	1	6.48e-163	464
0	PanV_biw_257	286	YP_008436663.1 hypothetical protein psal_cds_139 [Pandoravirus salinus]	281	76.2	282	63	1	4.58e-137	399
0	PanV_biw_257	286	QBZ80732.1 hypothetical protein pclt_cds_134 [Pandoravirus celtis]	282	75.4	284	64	3	1.22e-132	387
0	PanV_biw_257	286	YP_008318780.1 hypothetical protein pdul_cds_183 [Pandoravirus dulcis]	292	71.4	301	61	3	2.47e-132	387
0	PanV_biw_257	286	UMO79751.1 hypothetical protein [Pandoravirus aubagnensis]	276	75.1	273	64	1	4.02e-132	386
0	PanV_biw_257	286	YP_009482819.1 hypothetical protein pqer_cds_128 [Pandoravirus quercus]	285	77.3	282	62	2	4.52e-131	384
0	PanV_biw_257	286	YP_009120679.1 hypothetical protein TW95_gp1710 [Pandoravirus inopinatum]	267	73	252	67	1	7.77e-116	344
2	PanV_biw_257	286	YP_009481057.1 hypothetical protein pmac_cds_373 [Pandoravirus macleodensis]	211	79.5	210	43	0	2.19e-109	326
1	PanV_biw_259	379	YP_008318781.2 hypothetical protein pdul_cds_184 [Pandoravirus dulcis]	517	88.8	374	42	0	1.14e-213	606
0	PanV_biw_259	379	YP_009429962.1 hypothetical protein psal_cds_140 [Pandoravirus salinus]	514	81.8	374	64	2	5.47e-192	551
0	PanV_biw_259	379	QBZ80733.1 hypothetical protein pclt_cds_135 [Pandoravirus celtis]	520	72.9	376	100	1	1.28e-167	489
0	PanV_biw_259	379	YP_009482820.1 hypothetical protein pqer_cds_129 [Pandoravirus quercus]	517	71.9	374	104	1	3.09e-165	483
0	PanV_biw_259	379	UMO79046.1 hypothetical protein [Pandoravirus belohorizontensis]	242	86.7	241	32	0	2.79e-131	386
0	PanV_biw_259	379	YP_009480772.1 hypothetical protein pmac_cds_88 [Pandoravirus macleodensis]	512	56.4	369	155	3	5.1e-116	357
0	PanV_biw_259	379	WBR14261.1 hypothetical protein pkur_cds_86 [Pandoravirus kuranda]	514	55.3	378	149	5	1.08e-115	357
0	PanV_biw_259	379	UMO79335.1 hypothetical protein [Pandoravirus aubagnensis]	512	56.4	369	155	3	1.44e-115	356
0	PanV_biw_259	379	YP_009481702.1 hypothetical protein pneo_cds_92 [Pandoravirus neocaledonia]	591	55.6	378	148	5	1.86e-115	358
2	PanV_biw_259	379	YP_009120678.1 hypothetical protein TW95_gp1709 [Pandoravirus inopinatum]	229	76.6	235	42	2	4.46e-110	332
1	PanV_biw_260	201	BCU03369.1 hypothetical protein [Pandoravirus japonicus]	268	86.2	189	22	1	5.54e-101	303
0	PanV_biw_260	201	UMO79045.1 hypothetical protein [Pandoravirus belohorizontensis]	205	80.8	203	33	3	4.11e-98	293
0	PanV_biw_260	201	YP_008318781.2 hypothetical protein pdul_cds_184 [Pandoravirus dulcis]	517	96.5	143	5	0	1.2e-83	267
0	PanV_biw_260	201	YP_009120676.1 hypothetical protein TW95_gp1707 [Pandoravirus inopinatum]	199	78.4	171	35	2	3.02e-80	248
0	PanV_biw_260	201	YP_009429962.1 hypothetical protein psal_cds_140 [Pandoravirus salinus]	514	88.7	142	16	0	1.49e-74	244
0	PanV_biw_260	201	YP_009482820.1 hypothetical protein pqer_cds_129 [Pandoravirus quercus]	517	85.4	144	20	1	7.05e-73	239
0	PanV_biw_260	201	QBZ80733.1 hypothetical protein pclt_cds_135 [Pandoravirus celtis]	520	85.4	144	20	1	2.99e-72	238
0	PanV_biw_260	201	YP_009480772.1 hypothetical protein pmac_cds_88 [Pandoravirus macleodensis]	512	65.2	141	45	2	2.56e-46	170
0	PanV_biw_260	201	UMO79335.1 hypothetical protein [Pandoravirus aubagnensis]	512	65.2	141	45	2	2.56e-46	170
2	PanV_biw_260	201	WBR14261.1 hypothetical protein pkur_cds_86 [Pandoravirus kuranda]	514	65.2	141	45	2	7.25e-46	169
1	PanV_biw_261	125	BCU03371.1 hypothetical protein [Pandoravirus japonicus]	124	96.8	124	4	0	1.38e-81	245
0	PanV_biw_261	125	UMO79044.1 hypothetical protein [Pandoravirus belohorizontensis]	124	83.9	124	20	0	5.16e-68	211
0	PanV_biw_261	125	YP_008318782.1 hypothetical protein pdul_cds_185 [Pandoravirus dulcis]	124	70.2	124	37	0	1.55e-53	174
0	PanV_biw_261	125	YP_009120674.1 hypothetical protein TW95_gp1705 [Pandoravirus inopinatum]	122	56.5	124	52	1	2.82e-37	133
0	PanV_biw_261	125	YP_009482823.1 hypothetical protein pqer_cds_132 [Pandoravirus quercus]	122	54.8	124	54	1	1.88e-35	129
0	PanV_biw_261	125	QBZ80734.1 hypothetical protein pclt_cds_136 [Pandoravirus celtis]	121	54.4	125	52	3	4.92e-33	122
2	PanV_biw_261	125	YP_008436671.1 hypothetical protein psal_cds_143 [Pandoravirus salinus]	128	42.2	128	70	2	1.28e-19	89
1	PanV_biw_262	62	BCU03372.1 putative EzrA superfamily incomplete domain containing protein [Pandoravirus japonicus]	155	100	61	0	0	2.53e-27	106
0	PanV_biw_262	62	YP_009482824.1 hypothetical protein pqer_cds_133 [Pandoravirus quercus]	62	83.9	62	9	1	3.34e-22	90.9
0	PanV_biw_262	62	QBZ80735.1 EzrA superfamily incomplete domain containing protein [Pandoravirus celtis]	62	75.8	62	14	1	8.88e-18	79.7
0	PanV_biw_262	62	YP_008436672.1 ZipA superfamily incomplete domain [Pandoravirus salinus]	62	72.6	62	16	1	7.31e-17	77.4
0	PanV_biw_262	62	UDO48115.1 hypothetical protein [Pandoravirus massiliensis]	61	50.8	61	28	1	5.75e-07	52.4
0	PanV_biw_262	62	YP_009481705.1 hypothetical protein pneo_cds_95 [Pandoravirus neocaledonia]	61	50.8	61	28	1	8.16e-07	52
2	PanV_biw_262	62	YP_009480773.1 hypothetical protein pmac_cds_89 [Pandoravirus macleodensis]	194	50	62	29	1	9.1e-06	52
1	PanV_biw_264	123	BCU03373.1 hypothetical protein [Pandoravirus japonicus]	121	100	111	0	0	2.14e-68	212
1	PanV_biw_265	402	BCU03374.1 collagen triple helix domain containing protein [Pandoravirus japonicus]	401	100	401	0	0	7.2e-49	181
0	PanV_biw_265	402	UMO79043.1 Collagen triple helix domain containing protein [Pandoravirus belohorizontensis]	399	93.3	401	25	2	5.16e-32	136
0	PanV_biw_265	402	YP_008318784.1 Collagen triple helix domain containing protein [Pandoravirus dulcis]	403	92.1	406	24	5	6.19e-27	122
0	PanV_biw_265	402	YP_009482825.1 Collagen triple helix domain containing protein [Pandoravirus quercus]	405	87.6	89	8	2	7.65e-16	91.3
0	PanV_biw_265	402	QBZ80736.1 Collagen triple helix domain containing protein [Pandoravirus celtis]	402	85.4	89	10	2	1.01e-15	90.9
0	PanV_biw_265	402	YP_008436674.1 Collagen [Pandoravirus salinus]	437	82.4	91	12	2	6.7e-12	79.7
0	PanV_biw_265	402	YP_009480776.1 Collagen triple helix domain containing protein [Pandoravirus macleodensis]	452	77.8	90	16	1	2.27e-11	78.2
0	PanV_biw_265	402	YP_009481707.1 Collagen triple helix domain containing protein [Pandoravirus neocaledonia]	470	75.9	87	20	1	2.4e-11	78.2
0	PanV_biw_265	402	WBR14265.1 Collagen triple helix repeat domain-containing protein [Pandoravirus kuranda]	473	75.9	87	20	1	2.42e-11	78.2
2	PanV_biw_265	402	YP_009120672.1 collagen triple helix repeat protein [Pandoravirus inopinatum]	405	76.8	112	24	2	3.47e-10	74.3
1	PanV_biw_266	266	BCU03376.1 hypothetical protein [Pandoravirus japonicus]	264	99.6	265	0	1	5.69e-138	399
0	PanV_biw_266	266	YP_008318785.1 hypothetical protein pdul_cds_187 [Pandoravirus dulcis]	255	93.2	265	8	2	1.13e-128	375
0	PanV_biw_266	266	YP_008436676.1 hypothetical protein psal_cds_146 [Pandoravirus salinus]	251	87.1	264	21	2	2.05e-109	327
0	PanV_biw_266	266	QBZ80737.1 hypothetical protein pclt_cds_139 [Pandoravirus celtis]	365	82.6	265	34	2	1.65e-98	303
0	PanV_biw_266	266	YP_009482826.1 hypothetical protein pqer_cds_135 [Pandoravirus quercus]	453	83	265	33	2	8.72e-98	304
0	PanV_biw_266	266	YP_009120671.1 hypothetical protein TW95_gp1702 [Pandoravirus inopinatum]	389	84.4	262	30	2	1.41e-97	301
0	PanV_biw_266	266	WBR14266.1 hypothetical protein pkur_cds_91 [Pandoravirus kuranda]	240	70	263	55	4	6.96e-71	228
0	PanV_biw_266	266	YP_009481708.1 hypothetical protein pneo_cds_98 [Pandoravirus neocaledonia]	240	70	263	55	4	9.86e-71	228
0	PanV_biw_266	266	UDO48112.1 hypothetical protein [Pandoravirus massiliensis]	238	69.8	262	52	4	2.63e-70	227
2	PanV_biw_266	266	YP_009480777.1 hypothetical protein pmac_cds_93 [Pandoravirus macleodensis]	252	71.6	264	59	4	2.16e-67	220
1	PanV_biw_268	397	BCU03377.1 hypothetical protein [Pandoravirus japonicus]	396	100	396	0	0	1.43e-284	781
0	PanV_biw_268	397	YP_008318786.1 hypothetical protein pdul_cds_188 [Pandoravirus dulcis]	396	91.4	397	32	2	2.24e-256	710
0	PanV_biw_268	397	YP_008436677.2 hypothetical protein psal_cds_147 [Pandoravirus salinus]	444	67.9	396	122	4	1.06e-172	500
0	PanV_biw_268	397	QBZ80738.1 hypothetical protein pclt_cds_140 [Pandoravirus celtis]	408	61.4	415	130	10	6.22e-151	443
0	PanV_biw_268	397	YP_009482827.1 hypothetical protein pqer_cds_136 [Pandoravirus quercus]	408	61.2	415	131	9	2.52e-150	442
0	PanV_biw_268	397	YP_009120670.1 hypothetical protein TW95_gp1701 [Pandoravirus inopinatum]	408	59	415	140	10	9.6e-143	422
0	PanV_biw_268	397	UDO48109.1 hypothetical protein [Pandoravirus massiliensis]	387	52.4	376	159	9	1.57e-105	327
0	PanV_biw_268	397	UMO79343.1 hypothetical protein [Pandoravirus aubagnensis]	373	53.1	375	148	10	2.09e-102	318
0	PanV_biw_268	397	YP_009481710.1 hypothetical protein pneo_cds_100 [Pandoravirus neocaledonia]	374	51.9	374	154	9	2.16e-102	318
2	PanV_biw_268	397	YP_009480778.1 hypothetical protein pmac_cds_94 [Pandoravirus macleodensis]	373	52.8	375	149	10	2.38e-101	316
1	PanV_biw_269	330	BCU03378.1 hypothetical protein [Pandoravirus japonicus]	329	98.2	329	6	0	1.33e-154	447
0	PanV_biw_269	330	UMO79042.1 hypothetical protein [Pandoravirus belohorizontensis]	526	85.8	331	45	1	1.1e-141	421
0	PanV_biw_269	330	YP_008318787.1 hypothetical protein pdul_cds_189 [Pandoravirus dulcis]	327	92.1	330	22	2	2.81e-139	408
0	PanV_biw_269	330	YP_009120669.1 hypothetical protein TW95_gp1700 [Pandoravirus inopinatum]	319	78.5	237	42	3	2.73e-98	303
0	PanV_biw_269	330	QBZ80739.1 hypothetical protein pclt_cds_141 [Pandoravirus celtis]	320	76.8	237	46	3	3.43e-94	293
0	PanV_biw_269	330	YP_009482828.1 hypothetical protein pqer_cds_137 [Pandoravirus quercus]	469	77.6	237	48	2	2.1e-93	296
0	PanV_biw_269	330	YP_008436678.1 hypothetical protein psal_cds_148 [Pandoravirus salinus]	326	65.8	333	103	5	5.25e-87	275
0	PanV_biw_269	330	YP_009480779.1 hypothetical protein pmac_cds_95 [Pandoravirus macleodensis]	297	61.9	168	54	5	5.87e-49	176
0	PanV_biw_269	330	UDO48107.1 hypothetical protein [Pandoravirus massiliensis]	303	60.7	168	56	5	5.38e-48	174
2	PanV_biw_269	330	WBR14268.1 hypothetical protein pkur_cds_93 [Pandoravirus kuranda]	309	61	200	63	5	1.37e-46	171
1	PanV_biw_271	955	BCU03379.1 hypothetical protein [Pandoravirus japonicus]	955	96.8	955	30	1	0	1382
0	PanV_biw_271	955	YP_008318789.1 hypothetical protein pdul_cds_190 [Pandoravirus dulcis]	991	72.6	998	222	11	0	1089
0	PanV_biw_271	955	UMO79040.1 hypothetical protein [Pandoravirus belohorizontensis]	981	67.8	1018	227	11	0	1017
0	PanV_biw_271	955	YP_009482829.1 hypothetical protein pqer_cds_138 [Pandoravirus quercus]	985	57.7	950	274	18	1.04e-244	725
0	PanV_biw_271	955	QBZ80740.1 hypothetical protein pclt_cds_142 [Pandoravirus celtis]	986	57.8	948	277	15	1.08e-241	717
0	PanV_biw_271	955	YP_008436681.2 hypothetical protein psal_cds_149 [Pandoravirus salinus]	1068	56.2	969	260	25	5.45e-237	708
0	PanV_biw_271	955	UDO48105.1 hypothetical protein [Pandoravirus massiliensis]	950	49.1	922	367	21	7.55e-191	585
0	PanV_biw_271	955	YP_009481714.1 Cupin [Pandoravirus neocaledonia]	967	48.5	909	321	21	3.49e-179	556
0	PanV_biw_271	955	WBR14271.1 Cupin-like domain-containing protein [Pandoravirus kuranda]	960	48	906	323	23	3.14e-178	553
2	PanV_biw_271	955	UMO79346.1 hypothetical protein [Pandoravirus aubagnensis]	988	48.5	948	363	22	3.8e-177	551
1	PanV_biw_272	262	BCU03380.1 hypothetical protein [Pandoravirus japonicus]	303	71.8	177	45	3	4.32e-53	185
1	PanV_biw_274	91	BCU03381.1 hypothetical protein [Pandoravirus japonicus]	134	90.7	86	6	1	3.35e-41	142
1	PanV_biw_275	521	BCU03382.1 hypothetical protein [Pandoravirus japonicus]	521	97.7	521	11	1	0	897
0	PanV_biw_275	521	YP_008318791.2 hypothetical protein pdul_cds_191 [Pandoravirus dulcis]	639	84.3	529	74	2	9.06e-278	779
0	PanV_biw_275	521	UMO79038.1 hypothetical protein [Pandoravirus belohorizontensis]	515	87.4	467	49	3	3.37e-259	727
0	PanV_biw_275	521	QBZ80741.1 hypothetical protein pclt_cds_143 [Pandoravirus celtis]	534	72.7	487	118	2	6.67e-216	618
0	PanV_biw_275	521	YP_009482830.1 hypothetical protein pqer_cds_139 [Pandoravirus quercus]	536	70.6	500	118	4	7.29e-211	605
0	PanV_biw_275	521	YP_008436685.1 hypothetical protein psal_cds_151 [Pandoravirus salinus]	573	67	515	120	5	3.82e-200	580
0	PanV_biw_275	521	YP_009480781.1 hypothetical protein pmac_cds_97 [Pandoravirus macleodensis]	534	53.6	485	188	7	1.49e-143	434
0	PanV_biw_275	521	UDO48102.1 hypothetical protein [Pandoravirus massiliensis]	486	55.1	474	194	6	7.12e-143	431
0	PanV_biw_275	521	UMO79349.1 hypothetical protein [Pandoravirus aubagnensis]	534	53	485	191	7	9.61e-142	429
2	PanV_biw_275	521	YP_009120664.1 hypothetical protein TW95_gp1695 [Pandoravirus inopinatum]	292	78.5	275	58	1	8.88e-141	418
1	PanV_biw_276	63	BCU03383.1 hypothetical protein [Pandoravirus japonicus]	104	93	57	4	0	6.28e-21	89
1	PanV_biw_277	495	BCU03384.1 hypothetical protein [Pandoravirus japonicus]	493	100	254	0	0	1.88e-90	295
0	PanV_biw_277	495	YP_008318793.1 hypothetical protein pdul_cds_192 [Pandoravirus dulcis]	491	96.5	254	9	0	4.71e-87	286
0	PanV_biw_277	495	WBR14273.1 hypothetical protein pkur_cds_98 [Pandoravirus kuranda]	251	92.4	251	19	0	4.98e-82	265
0	PanV_biw_277	495	QBZ80742.1 hypothetical protein pclt_cds_144 [Pandoravirus celtis]	492	87.3	245	30	1	5.81e-68	237
0	PanV_biw_277	495	UDO48100.1 hypothetical protein [Pandoravirus massiliensis]	621	92.4	236	18	0	1.44e-67	239
0	PanV_biw_277	495	YP_009481717.1 Neuromodulin N incomplete domain containing protein [Pandoravirus neocaledonia]	539	89.4	245	26	0	7.27e-66	233
0	PanV_biw_277	495	UMO79350.1 hypothetical protein [Pandoravirus aubagnensis]	598	81.1	254	48	0	7.16e-65	231
0	PanV_biw_277	495	YP_009120659.1 hypothetical protein TW95_gp1690 [Pandoravirus inopinatum]	487	80.3	254	49	1	3.35e-57	208
0	PanV_biw_277	495	YP_009482831.1 hypothetical protein pqer_cds_140 [Pandoravirus quercus]	535	79.1	254	52	1	6.78e-57	209
2	PanV_biw_277	495	YP_008436687.1 hypothetical protein psal_cds_152 [Pandoravirus salinus]	482	80	245	48	1	2.57e-51	192
1	PanV_biw_278	291	BCU03386.1 hypothetical protein [Pandoravirus japonicus]	181	98.9	181	2	0	3.56e-128	372
0	PanV_biw_278	291	YP_008318795.1 hypothetical protein pdul_cds_193 [Pandoravirus dulcis]	181	92.2	179	14	0	1.32e-116	343
0	PanV_biw_278	291	YP_009120657.1 hypothetical protein TW95_gp1688 [Pandoravirus inopinatum]	180	78.2	174	38	0	1.23e-95	290
0	PanV_biw_278	291	QBZ80743.1 hypothetical protein pclt_cds_145 [Pandoravirus celtis]	180	76.5	179	42	0	7.1e-95	288
0	PanV_biw_278	291	YP_009482832.1 hypothetical protein pqer_cds_141 [Pandoravirus quercus]	179	76.3	177	42	0	3.22e-93	284
2	PanV_biw_278	291	YP_008436690.1 hypothetical protein psal_cds_154 [Pandoravirus salinus]	183	73	174	47	0	2.51e-86	266
1	PanV_biw_280	523	BCU03389.1 hypothetical protein [Pandoravirus japonicus]	522	98.9	522	6	0	0	983
0	PanV_biw_280	523	YP_008318797.1 hypothetical protein pdul_cds_194 [Pandoravirus dulcis]	523	95	523	25	1	0	945
0	PanV_biw_280	523	YP_009482833.1 hypothetical protein pqer_cds_142 [Pandoravirus quercus]	525	87.6	526	60	3	2.99e-314	867
0	PanV_biw_280	523	QBZ80744.1 hypothetical protein pclt_cds_146 [Pandoravirus celtis]	525	87.3	526	62	3	2.46e-313	865
0	PanV_biw_280	523	YP_008436692.1 hypothetical protein psal_cds_155 [Pandoravirus salinus]	524	85.3	530	64	7	4.2e-300	831
0	PanV_biw_280	523	YP_009120656.1 hypothetical protein TW95_gp1687 [Pandoravirus inopinatum]	464	88	465	52	3	4.11e-276	768
0	PanV_biw_280	523	UDO48097.1 hypothetical protein [Pandoravirus massiliensis]	527	71.1	530	125	7	1.14e-239	678
0	PanV_biw_280	523	WBR14275.1 hypothetical protein pkur_cds_100 [Pandoravirus kuranda]	525	73.1	509	114	7	1.5e-239	678
0	PanV_biw_280	523	YP_009481724.1 hypothetical protein pneo_cds_114 [Pandoravirus neocaledonia]	525	72.9	509	115	8	4.06e-237	672
2	PanV_biw_280	523	YP_009480784.1 hypothetical protein pmac_cds_100 [Pandoravirus macleodensis]	531	71.3	519	110	7	5.83e-236	669
1	PanV_biw_282	406	BCU03390.1 hypothetical protein [Pandoravirus japonicus]	412	97.6	409	6	3	3.15e-237	662
0	PanV_biw_282	406	UMO79037.1 hypothetical protein [Pandoravirus belohorizontensis]	599	84.1	409	58	2	3.41e-201	578
0	PanV_biw_282	406	YP_008318800.2 hypothetical protein pdul_cds_195 [Pandoravirus dulcis]	411	86.2	412	46	5	1.75e-194	554
0	PanV_biw_282	406	YP_009482835.1 hypothetical protein pqer_cds_144 [Pandoravirus quercus]	421	57.4	451	113	15	4.73e-118	360
0	PanV_biw_282	406	QBZ80745.1 hypothetical protein pclt_cds_147 [Pandoravirus celtis]	421	58	441	126	13	6.7e-118	360
0	PanV_biw_282	406	YP_009120655.1 hypothetical protein TW95_gp1686 [Pandoravirus inopinatum]	409	59.1	435	119	15	5.43e-114	350
0	PanV_biw_282	406	YP_009429964.1 hypothetical protein psal_cds_156 [Pandoravirus salinus]	416	49.5	436	169	13	6.62e-92	293
0	PanV_biw_282	406	YP_009481725.1 hypothetical protein pneo_cds_115 [Pandoravirus neocaledonia]	454	52.1	240	84	6	7.08e-48	180
0	PanV_biw_282	406	WBR14276.1 hypothetical protein pkur_cds_101 [Pandoravirus kuranda]	454	52.1	242	85	7	1.38e-47	179
2	PanV_biw_282	406	UMO79354.1 hypothetical protein [Pandoravirus aubagnensis]	455	54.7	201	74	5	8.13e-44	169
1	PanV_biw_283	180	BCU03392.1 hypothetical protein [Pandoravirus japonicus]	179	98.9	179	2	0	1.78e-124	358
0	PanV_biw_283	180	YP_008318802.1 hypothetical protein pdul_cds_196 [Pandoravirus dulcis]	179	87.2	179	23	0	1.44e-105	310
0	PanV_biw_283	180	UMO79036.1 hypothetical protein [Pandoravirus belohorizontensis]	210	85.1	161	18	1	2.75e-87	265
0	PanV_biw_283	180	YP_009482836.1 hypothetical protein pqer_cds_145 [Pandoravirus quercus]	182	69.8	182	52	1	3.38e-84	256
0	PanV_biw_283	180	QBZ80746.1 hypothetical protein pclt_cds_148 [Pandoravirus celtis]	182	69.2	182	53	1	9.68e-84	255
0	PanV_biw_283	180	YP_009120653.1 hypothetical protein TW95_gp1684 [Pandoravirus inopinatum]	182	69.2	182	53	1	6.5e-82	251
0	PanV_biw_283	180	YP_008436696.2 hypothetical protein psal_cds_157 [Pandoravirus salinus]	186	69.1	162	49	1	1.42e-72	227
0	PanV_biw_283	180	WBR14277.1 hypothetical protein pkur_cds_102 [Pandoravirus kuranda]	166	49.1	165	82	2	4.26e-43	152
0	PanV_biw_283	180	YP_009481726.1 hypothetical protein pneo_cds_116 [Pandoravirus neocaledonia]	166	48.5	165	83	2	1.72e-42	150
2	PanV_biw_283	180	UDO48093.1 hypothetical protein [Pandoravirus massiliensis]	165	47.8	161	83	1	2.71e-41	147
1	PanV_biw_285	253	BCU03393.1 phosphohydrolase [Pandoravirus japonicus]	252	98.4	252	4	0	7.24e-176	494
0	PanV_biw_285	253	UMO79035.1 Phosphohydrolase [Pandoravirus belohorizontensis]	259	91.3	252	22	0	1.63e-160	456
0	PanV_biw_285	253	YP_008318803.1 Phosphohydrolase [Pandoravirus dulcis]	252	90.1	252	25	0	3.48e-158	449
0	PanV_biw_285	253	YP_009482837.1 Phosphohydrolase [Pandoravirus quercus]	262	77.2	254	50	3	6.8e-126	368
0	PanV_biw_285	253	YP_009120652.1 hd phosphohydrolase [Pandoravirus inopinatum]	262	75.9	253	55	2	6.8e-126	368
0	PanV_biw_285	253	QBZ80747.1 Histidine decarboxylase domain containing protein [Pandoravirus celtis]	283	78.4	222	44	1	1.46e-113	338
0	PanV_biw_285	253	YP_008436697.1 Histidine decarboxylase domain [Pandoravirus salinus]	260	71.8	238	62	3	4.6e-107	320
0	PanV_biw_285	253	YP_008437553.1 Phosphohydrolase [Pandoravirus salinus]	247	45.9	242	119	5	7.19e-53	182
0	PanV_biw_285	253	UMO79931.1 Phosphohydrolase [Pandoravirus aubagnensis]	246	46.1	228	115	5	9.03e-48	169
2	PanV_biw_285	253	YP_009482053.1 Phosphohydrolase [Pandoravirus neocaledonia]	245	46.1	230	111	6	1.24e-47	169
1	PanV_biw_286	267	BCU03395.1 hypothetical protein [Pandoravirus japonicus]	266	99.6	266	1	0	2.94e-182	511
0	PanV_biw_286	267	UMO79034.1 hypothetical protein [Pandoravirus belohorizontensis]	267	94.8	267	13	1	1.74e-172	487
0	PanV_biw_286	267	YP_009430182.1 hypothetical protein pdul_cds_198 [Pandoravirus dulcis]	269	81.8	269	46	1	4.71e-143	412
0	PanV_biw_286	267	YP_009482838.1 hypothetical protein pqer_cds_147 [Pandoravirus quercus]	267	75.9	270	57	2	2.19e-136	395
0	PanV_biw_286	267	QBZ80749.1 hypothetical protein pclt_cds_151 [Pandoravirus celtis]	267	75.9	270	57	2	3.11e-136	395
0	PanV_biw_286	267	YP_009120651.1 hypothetical protein TW95_gp1682 [Pandoravirus inopinatum]	268	76.3	270	58	2	6.5e-136	394
0	PanV_biw_286	267	YP_009429965.1 hypothetical protein psal_cds_159 [Pandoravirus salinus]	276	71.9	267	73	2	6.36e-124	364
0	PanV_biw_286	267	YP_009480787.1 hypothetical protein pmac_cds_103 [Pandoravirus macleodensis]	318	61.4	176	68	0	1.9e-65	217
0	PanV_biw_286	267	UMO79356.1 hypothetical protein [Pandoravirus aubagnensis]	318	61.4	176	68	0	2.69e-65	217
2	PanV_biw_286	267	WBR14278.1 hypothetical protein pkur_cds_103 [Pandoravirus kuranda]	322	60.8	176	69	0	9.64e-64	213
1	PanV_biw_288	343	BCU03396.1 hypothetical protein [Pandoravirus japonicus]	342	99.4	342	2	0	1.34e-248	686
0	PanV_biw_288	343	YP_008318807.1 hypothetical protein pdul_cds_199 [Pandoravirus dulcis]	332	84.6	344	39	3	2.28e-201	566
0	PanV_biw_288	343	UMO79033.1 hypothetical protein [Pandoravirus belohorizontensis]	339	85.4	343	45	3	6.94e-200	562
0	PanV_biw_288	343	YP_009482839.1 hypothetical protein pqer_cds_148 [Pandoravirus quercus]	348	69.4	356	87	7	5.78e-152	441
0	PanV_biw_288	343	YP_008436702.1 hypothetical protein psal_cds_160 [Pandoravirus salinus]	395	70.1	334	88	4	1.24e-145	427
0	PanV_biw_288	343	YP_009480788.1 hypothetical protein pmac_cds_104 [Pandoravirus macleodensis]	290	62.7	316	84	9	1.34e-112	339
0	PanV_biw_288	343	UMO79358.1 hypothetical protein [Pandoravirus aubagnensis]	290	63	311	82	8	1.09e-111	337
0	PanV_biw_288	343	UDO48091.1 hypothetical protein [Pandoravirus massiliensis]	309	65.4	280	65	6	2.23e-108	329
0	PanV_biw_288	343	YP_009481728.1 hypothetical protein pneo_cds_118 [Pandoravirus neocaledonia]	281	61.3	297	72	5	2e-107	326
2	PanV_biw_288	343	WBR14279.1 hypothetical protein pkur_cds_104 [Pandoravirus kuranda]	220	68.6	239	50	3	8.16e-102	309
1	PanV_biw_289	87	BCU03397.1 hypothetical protein [Pandoravirus japonicus]	99	100	86	0	0	2.3e-58	184
0	PanV_biw_289	87	YP_008318808.2 hypothetical protein pdul_cds_200 [Pandoravirus dulcis]	100	80.2	86	16	1	2.03e-41	141
0	PanV_biw_289	87	YP_009482840.1 hypothetical protein pqer_cds_149 [Pandoravirus quercus]	80	50	90	31	4	1.97e-12	67.8
2	PanV_biw_289	87	YP_008436703.1 hypothetical protein psal_cds_161 [Pandoravirus salinus]	86	49.4	89	34	3	7.53e-11	63.9
1	PanV_biw_291	316	BCU03398.1 haloacid dehydrogenase [Pandoravirus japonicus]	326	95.6	315	14	0	6.67e-213	593
0	PanV_biw_291	316	YP_008318809.1 Haloacid dehydrogenase [Pandoravirus dulcis]	323	91.7	315	23	3	4.39e-199	558
0	PanV_biw_291	316	UMO79032.1 Haloacid dehydrogenase [Pandoravirus belohorizontensis]	326	88	316	36	2	7.88e-189	533
0	PanV_biw_291	316	YP_008436705.1 Haloacid dehydrogenase [Pandoravirus salinus]	326	77.2	320	63	4	1.15e-160	461
0	PanV_biw_291	316	YP_009120648.1 acid phosphatase class B [Pandoravirus inopinatum]	300	64	317	83	4	3.73e-127	375
0	PanV_biw_291	316	YP_009482841.1 Haloacid dehydrogenase [Pandoravirus quercus]	303	62	321	88	5	6.05e-122	362
0	PanV_biw_291	316	WBR14281.1 acid phosphatase class b [Pandoravirus kuranda]	287	61.6	318	76	8	1.71e-110	333
0	PanV_biw_291	316	YP_009481730.1 Haloacid dehydrogenase [Pandoravirus neocaledonia]	287	61	318	78	8	1.97e-109	330
0	PanV_biw_291	316	UDO48088.1 acid phosphatase class b [Pandoravirus massiliensis]	285	59	317	83	6	1.5e-108	328
2	PanV_biw_291	316	YP_009480790.1 Haloacid dehydrogenase [Pandoravirus macleodensis]	283	59.6	317	80	7	2.64e-106	322
1	PanV_biw_293	308	BCU03399.1 hypothetical protein [Pandoravirus japonicus]	307	100	307	0	0	4.88e-174	494
0	PanV_biw_293	308	YP_008318810.1 hypothetical protein pdul_cds_202 [Pandoravirus dulcis]	309	77	318	53	6	8.16e-112	337
0	PanV_biw_293	308	UMO79031.1 hypothetical protein [Pandoravirus belohorizontensis]	262	75	276	55	3	5.86e-108	325
0	PanV_biw_293	308	YP_009482843.1 hypothetical protein pqer_cds_152 [Pandoravirus quercus]	288	75.2	202	48	1	4.94e-83	263
0	PanV_biw_293	308	QBZ80753.1 hypothetical protein pclt_cds_155 [Pandoravirus celtis]	311	82.3	158	28	0	2.36e-81	259
0	PanV_biw_293	308	YP_009120647.1 hypothetical protein TW95_gp1678 [Pandoravirus inopinatum]	283	84.3	134	21	0	2.52e-71	233
0	PanV_biw_293	308	YP_008436706.1 hypothetical protein psal_cds_163 [Pandoravirus salinus]	277	80.6	144	27	1	4.18e-71	232
0	PanV_biw_293	308	YP_009481732.1 hypothetical protein pneo_cds_122 [Pandoravirus neocaledonia]	280	56.1	157	62	2	4.65e-47	170
0	PanV_biw_293	308	WBR14283.1 hypothetical protein pkur_cds_108 [Pandoravirus kuranda]	280	61	136	47	1	1.83e-46	169
2	PanV_biw_293	308	UDO48087.1 hypothetical protein [Pandoravirus massiliensis]	294	58.6	140	52	1	2.95e-45	166
1	PanV_biw_294	376	BCU03400.1 hypothetical protein [Pandoravirus japonicus]	369	95.4	369	17	0	5.55e-254	702
0	PanV_biw_294	376	YP_008318811.1 hypothetical protein pdul_cds_203 [Pandoravirus dulcis]	233	80.3	213	39	2	2.12e-113	340
0	PanV_biw_294	376	YP_009482844.1 hypothetical protein pqer_cds_153 [Pandoravirus quercus]	222	69.7	178	50	2	1.46e-80	256
0	PanV_biw_294	376	YP_009120646.1 hypothetical protein TW95_gp1677 [Pandoravirus inopinatum]	222	69.4	173	49	1	2.35e-79	253
0	PanV_biw_294	376	QBZ80754.1 hypothetical protein pclt_cds_156 [Pandoravirus celtis]	147	65.1	129	41	2	2.76e-45	163
2	PanV_biw_294	376	UMO79030.1 hypothetical protein [Pandoravirus belohorizontensis]	142	66.9	121	40	0	3.32e-45	163
1	PanV_biw_295	328	BCU03401.1 hypothetical protein [Pandoravirus japonicus]	362	98.8	327	4	0	1.59e-241	668
0	PanV_biw_295	328	YP_008318812.1 hypothetical protein pdul_cds_204 [Pandoravirus dulcis]	351	92.9	294	21	0	1.18e-206	579
0	PanV_biw_295	328	UMO79029.1 hypothetical protein [Pandoravirus belohorizontensis]	343	92.1	302	23	1	3.26e-202	568
0	PanV_biw_295	328	QBZ80755.1 hypothetical protein pclt_cds_157 [Pandoravirus celtis]	293	78.6	285	56	2	5.62e-161	461
0	PanV_biw_295	328	YP_009120645.1 hypothetical protein TW95_gp1676 [Pandoravirus inopinatum]	325	78	282	59	1	1.25e-160	462
0	PanV_biw_295	328	YP_008436709.2 hypothetical protein psal_cds_164 [Pandoravirus salinus]	333	77.1	288	62	2	7.84e-159	457
0	PanV_biw_295	328	YP_009482845.1 hypothetical protein pqer_cds_154 [Pandoravirus quercus]	367	80.4	270	50	1	5.27e-158	457
0	PanV_biw_295	328	YP_009480795.1 F-box domain containing protein [Pandoravirus macleodensis]	326	55	307	96	6	6.08e-106	323
0	PanV_biw_295	328	UMO79369.1 F-box domain containing protein [Pandoravirus aubagnensis]	326	54.7	307	97	6	1.22e-105	322
2	PanV_biw_295	328	WBR14284.1 F-box domain-containing protein [Pandoravirus kuranda]	297	57	277	102	4	3.76e-105	320
1	PanV_biw_296	566	BCU03402.1 hypothetical protein [Pandoravirus japonicus]	558	98.2	558	10	0	0	1094
0	PanV_biw_296	566	UMO79028.1 hypothetical protein [Pandoravirus belohorizontensis]	592	86.7	564	73	2	0	965
0	PanV_biw_296	566	YP_009430183.1 hypothetical protein pdul_cds_205 [Pandoravirus dulcis]	566	83.5	563	93	0	0	936
0	PanV_biw_296	566	QBZ80756.1 hypothetical protein pclt_cds_158 [Pandoravirus celtis]	624	65.9	624	154	4	2.12e-277	780
0	PanV_biw_296	566	YP_009482846.1 hypothetical protein pqer_cds_155 [Pandoravirus quercus]	633	64.4	629	156	3	1.06e-272	768
0	PanV_biw_296	566	YP_009120644.1 hypothetical protein TW95_gp1675 [Pandoravirus inopinatum]	623	63.4	621	167	4	2.38e-264	746
0	PanV_biw_296	566	YP_008436711.1 hypothetical protein psal_cds_165 [Pandoravirus salinus]	511	65.4	558	146	2	1.62e-258	727
0	PanV_biw_296	566	YP_008319522.1 hypothetical protein pdul_cds_698 [Pandoravirus dulcis]	575	32.5	578	335	13	1.13e-69	246
0	PanV_biw_296	566	BCU02665.1 hypothetical protein [Pandoravirus japonicus]	572	32.4	596	329	14	1.18e-66	238
2	PanV_biw_296	566	UMO78545.1 hypothetical protein [Pandoravirus belohorizontensis]	569	31.8	584	350	12	1.59e-65	234
1	PanV_biw_298	296	BCU03403.1 F-box domain containing protein [Pandoravirus japonicus]	344	93.9	309	4	2	7.69e-202	565
0	PanV_biw_298	296	YP_008436713.1 F-box domain [Pandoravirus salinus]	375	78.7	287	57	1	2.65e-149	434
0	PanV_biw_298	296	UMO80201.1 Ankyrin repeat domain containing protein [Pandoravirus aubagnensis]	394	40.4	292	164	5	4.53e-53	189
0	PanV_biw_298	296	YP_009482420.1 Ankyrin repeat domain containing protein [Pandoravirus neocaledonia]	392	40.5	291	164	5	8.55e-53	188
0	PanV_biw_298	296	YP_009481415.1 Ankyrin repeat domain containing protein [Pandoravirus macleodensis]	394	40.4	292	164	5	8.97e-53	188
0	PanV_biw_298	296	WBR14879.1 Ankyrin repeat protein [Pandoravirus kuranda]	392	37.9	290	171	4	2.75e-46	171
0	PanV_biw_298	296	UDO47135.1 F-box domain [Pandoravirus massiliensis]	391	37.4	289	172	4	2.06e-45	169
0	PanV_biw_298	296	YP_009481098.1 hypothetical protein pmac_cds_414 [Pandoravirus macleodensis]	396	39.6	285	162	4	1.34e-43	164
0	PanV_biw_298	296	UMO79809.1 hypothetical protein [Pandoravirus aubagnensis]	396	38.9	285	164	4	1.43e-42	161
2	PanV_biw_298	296	YP_008438185.1 hypothetical protein psal_cds_961 [Pandoravirus salinus]	405	25.7	307	196	6	1.1e-13	83.2
1	PanV_biw_299	262	BCU03405.1 hypothetical protein [Pandoravirus japonicus]	261	99.2	261	2	0	1.38e-198	552
2	PanV_biw_299	262	YP_008436714.1 hypothetical protein psal_cds_167 [Pandoravirus salinus]	313	93.9	261	15	1	6.95e-184	517
1	PanV_biw_301	236	BCU03406.1 ubiquitin [Pandoravirus japonicus]	235	99.6	235	1	0	4.74e-168	473
0	PanV_biw_301	236	UMO79027.1 Ubiquitin [Pandoravirus belohorizontensis]	236	89	236	25	1	2.77e-149	426
0	PanV_biw_301	236	YP_008318815.1 Ubiquitin [Pandoravirus dulcis]	236	82.6	236	40	1	3.16e-139	400
0	PanV_biw_301	236	YP_009482848.1 Ubiquitin [Pandoravirus quercus]	235	74.6	236	58	2	1.23e-115	340
0	PanV_biw_301	236	QBZ80758.1 Ubiquitin domain containing protein [Pandoravirus celtis]	234	73.3	236	60	2	4.6e-113	334
0	PanV_biw_301	236	YP_008436716.2 Ubiquitin [Pandoravirus salinus]	234	70.9	223	61	3	5.07e-103	308
0	PanV_biw_301	236	YP_009120643.1 ubiquitin-like domain protein [Pandoravirus inopinatum]	284	67	230	74	2	1.74e-98	299
0	PanV_biw_301	236	YP_009481588.1 Ubiquitin [Pandoravirus macleodensis]	256	61.8	249	75	4	1.05e-95	291
0	PanV_biw_301	236	UDO47378.1 ubiquitin domain-containing protein [Pandoravirus massiliensis]	246	29.1	237	125	8	6.54e-16	85.9
2	PanV_biw_301	236	YP_009482326.1 Ubiquitin [Pandoravirus neocaledonia]	250	32.1	224	131	6	5.04e-15	83.6
1	PanV_biw_302	76	BCU03407.1 hypothetical protein [Pandoravirus japonicus]	160	88.1	42	5	0	5.42e-16	78.6
1	PanV_biw_304	651	BCU03408.1 hypothetical protein [Pandoravirus japonicus]	701	95.5	650	29	0	0	1226
0	PanV_biw_304	651	UMO79026.1 hypothetical protein [Pandoravirus belohorizontensis]	611	93.6	611	38	1	0	1129
0	PanV_biw_304	651	YP_008318816.1 hypothetical protein pdul_cds_207 [Pandoravirus dulcis]	615	88.3	614	69	2	0	1059
0	PanV_biw_304	651	YP_009481327.1 hypothetical protein pmac_cds_643 [Pandoravirus macleodensis]	614	61.6	609	224	6	8.86e-248	707
0	PanV_biw_304	651	UMO80086.1 hypothetical protein [Pandoravirus aubagnensis]	616	61.9	611	221	6	9.52e-248	707
0	PanV_biw_304	651	UDO47916.1 hypothetical protein [Pandoravirus massiliensis]	606	57.8	607	239	10	2.2e-216	627
0	PanV_biw_304	651	YP_009119512.1 hypothetical protein TW95_gp0543 [Pandoravirus inopinatum]	621	52.7	626	280	8	2.59e-198	582
0	PanV_biw_304	651	QBZ81408.1 hypothetical protein pclt_cds_821 [Pandoravirus celtis]	621	52	633	274	7	5.94e-197	578
0	PanV_biw_304	651	YP_009483506.1 hypothetical protein pqer_cds_815 [Pandoravirus quercus]	621	51.8	633	275	7	1.19e-196	578
2	PanV_biw_304	651	BCU02715.1 hypothetical protein [Pandoravirus japonicus]	617	53.4	605	263	8	4.61e-190	561
1	PanV_biw_305	491	BCU03409.1 bifunctional metallophosphatase/5'-nucleotidase [Pandoravirus japonicus]	490	97.8	490	11	0	0	983
0	PanV_biw_305	491	UMO79025.1 Bifunctional metallophosphatase/5'-nucleotidase [Pandoravirus belohorizontensis]	492	93.3	492	31	1	0	933
0	PanV_biw_305	491	YP_008318817.1 Bifunctional metallophosphatase/5'-nucleotidase [Pandoravirus dulcis]	554	89.9	483	48	1	0	887
0	PanV_biw_305	491	QBZ81683.1 Metallophosphatase superfamily domain containing protein [Pandoravirus celtis]	481	84.3	483	73	2	6.48e-299	825
0	PanV_biw_305	491	YP_009483772.1 Bifunctional metallophosphatase/5'-nucleotidase [Pandoravirus quercus]	481	84.1	483	74	2	1.07e-297	822
0	PanV_biw_305	491	YP_008438714.1 5' Nucleotidase domain containing protein [Pandoravirus salinus]	482	80.5	483	92	2	5.91e-286	792
0	PanV_biw_305	491	UMO80164.1 Bifunctional metallophosphatase/5'-nucleotidase [Pandoravirus aubagnensis]	482	73.7	483	125	2	1.41e-263	736
0	PanV_biw_305	491	YP_009481387.1 Bifunctional metallophosphatase/5'-nucleotidase [Pandoravirus macleodensis]	482	73.7	483	125	2	4.02e-263	734
0	PanV_biw_305	491	UDO47177.1 5' -nucleotidase [Pandoravirus massiliensis]	420	73.1	398	100	3	7.33e-206	587
2	PanV_biw_305	491	MBF0305795.1 5'-nucleotidase C-terminal domain-containing protein [Alphaproteobacteria bacterium]	479	34.6	489	293	8	6.01e-71	244
1	PanV_biw_306	1012	BCU03410.1 threonylcarbamoyl AMP synthase [Pandoravirus japonicus]	1011	99.5	1011	5	0	0	1978
0	PanV_biw_306	1012	UMO79024.1 Threonylcarbamoyl AMP synthase [Pandoravirus belohorizontensis]	1010	94.5	1011	55	1	0	1863
0	PanV_biw_306	1012	YP_008318818.1 Threonylcarbamoyl AMP synthase [Pandoravirus dulcis]	1009	93.1	1011	68	2	0	1839
0	PanV_biw_306	1012	QBZ81682.1 Peptidase domain containing protein [Pandoravirus celtis]	1008	88	997	115	3	0	1716
0	PanV_biw_306	1012	YP_009483771.1 Threonylcarbamoyl AMP synthase [Pandoravirus quercus]	1006	87.8	997	115	4	0	1705
0	PanV_biw_306	1012	YP_009430141.1 Threonylcarbamoyl AMP synthase [Pandoravirus salinus]	1008	82	1001	174	4	0	1596
0	PanV_biw_306	1012	YP_009481386.1 Threonylcarbamoyl AMP synthase [Pandoravirus macleodensis]	1012	79.2	1013	206	4	0	1553
0	PanV_biw_306	1012	UMO80162.1 Threonylcarbamoyl AMP synthase [Pandoravirus aubagnensis]	519	83	518	87	1	6.26e-299	848
0	PanV_biw_306	1012	UMO80163.1 Threonylcarbamoyl AMP synthase [Pandoravirus aubagnensis]	450	74.9	410	102	1	5.7e-198	587
2	PanV_biw_306	1012	WP_299093443.1 L-threonylcarbamoyladenylate synthase [uncultured Metabacillus sp.]	348	46.4	338	165	6	1.88e-81	280
1	PanV_biw_310	462	BCU03411.1 formate/glycerate dehydrogenase [Pandoravirus japonicus]	461	98.9	461	5	0	0	887
0	PanV_biw_310	462	UMO79023.1 Formate/glycerate dehydrogenase [Pandoravirus belohorizontensis]	460	95	461	22	1	4.47e-314	861
0	PanV_biw_310	462	YP_008318821.1 Formate/glycerate dehydrogenase [Pandoravirus dulcis]	460	93.5	460	29	1	1.24e-304	837
0	PanV_biw_310	462	YP_009483769.1 Formate/glycerate dehydrogenase [Pandoravirus quercus]	460	90	460	45	1	1.28e-290	802
0	PanV_biw_310	462	QBZ81680.1 hypothetical protein pclt_cds_1097 [Pandoravirus celtis]	460	89.3	460	48	1	1.23e-288	797
0	PanV_biw_310	462	YP_008438720.1 Formate/glycerate dehydrogenase [Pandoravirus salinus]	464	81.3	439	82	0	3.15e-255	712
0	PanV_biw_310	462	YP_009481382.1 Formate/glycerate dehydrogenase [Pandoravirus macleodensis]	467	80.4	433	82	2	9.12e-244	684
0	PanV_biw_310	462	UMO80155.1 Formate/glycerate dehydrogenase [Pandoravirus aubagnensis]	396	82	395	68	2	6.33e-229	643
0	PanV_biw_310	462	WBR14830.1 adenosylhomocysteinase [Pandoravirus kuranda]	402	79.7	403	77	2	1.01e-224	633
2	PanV_biw_310	462	MBC7220109.1 adenosylhomocysteinase [Candidatus Bipolaricaulota bacterium]	408	41.6	421	211	9	7.03e-93	298
1	PanV_biw_311	503	BCU03413.1 hypothetical protein [Pandoravirus japonicus]	503	92.6	502	36	1	0	895
0	PanV_biw_311	503	UMO79022.1 hypothetical protein [Pandoravirus belohorizontensis]	656	92.8	501	36	0	0	893
0	PanV_biw_311	503	YP_008318823.1 hypothetical protein pdul_cds_213 [Pandoravirus dulcis]	502	89	501	55	0	1.93e-313	863
0	PanV_biw_311	503	QBZ80761.1 hypothetical protein pclt_cds_163 [Pandoravirus celtis]	502	69.3	502	149	3	1.08e-228	649
0	PanV_biw_311	503	YP_009120637.1 hypothetical protein TW95_gp1668 [Pandoravirus inopinatum]	502	69.7	495	145	3	1.26e-227	646
0	PanV_biw_311	503	YP_009482851.1 hypothetical protein pqer_cds_160 [Pandoravirus quercus]	504	67.7	495	157	2	7.33e-225	639
0	PanV_biw_311	503	YP_008436721.1 hypothetical protein psal_cds_171 [Pandoravirus salinus]	493	63.8	495	169	4	4.87e-201	578
0	PanV_biw_311	503	YP_009482852.1 hypothetical protein pqer_cds_161 [Pandoravirus quercus]	525	39.7	531	271	15	1.81e-84	281
0	PanV_biw_311	503	QBZ80762.1 hypothetical protein pclt_cds_164 [Pandoravirus celtis]	525	39.8	533	272	16	5.04e-84	280
2	PanV_biw_311	503	BCU03414.1 hypothetical protein [Pandoravirus japonicus]	503	41.3	516	256	15	4.28e-83	277
1	PanV_biw_313	504	BCU03414.1 hypothetical protein [Pandoravirus japonicus]	503	99.4	503	3	0	0	983
0	PanV_biw_313	504	YP_008318824.1 hypothetical protein pdul_cds_214 [Pandoravirus dulcis]	504	92.3	504	38	1	0	908
0	PanV_biw_313	504	UMO79021.1 hypothetical protein [Pandoravirus belohorizontensis]	502	87.1	503	64	1	0	851
0	PanV_biw_313	504	YP_009482852.1 hypothetical protein pqer_cds_161 [Pandoravirus quercus]	525	53.2	530	213	8	1.11e-170	502
0	PanV_biw_313	504	QBZ80762.1 hypothetical protein pclt_cds_164 [Pandoravirus celtis]	525	53.1	531	212	8	3.15e-170	501
0	PanV_biw_313	504	YP_008436723.2 hypothetical protein psal_cds_172 [Pandoravirus salinus]	565	51.1	532	223	7	9.13e-159	473
0	PanV_biw_313	504	YP_009120635.1 hypothetical protein TW95_gp1666 [Pandoravirus inopinatum]	430	50.5	426	179	6	2.67e-121	373
0	PanV_biw_313	504	WBR14287.1 hypothetical protein pkur_cds_112 [Pandoravirus kuranda]	524	46.5	503	235	11	3.27e-121	376
0	PanV_biw_313	504	BCU02654.1 hypothetical protein [Pandoravirus japonicus]	555	44.5	555	241	11	5.95e-121	376
2	PanV_biw_313	504	YP_009481736.1 hypothetical protein pneo_cds_126 [Pandoravirus neocaledonia]	524	45.6	513	247	10	1.31e-120	374
1	PanV_biw_314	306	BCU03415.1 esterase FrsA incomplete domain containing protein [Pandoravirus japonicus]	305	99.7	305	1	0	2.22e-217	603
0	PanV_biw_314	306	UMO79020.1 Esterase FrsA incomplete domain containing protein [Pandoravirus belohorizontensis]	303	91.5	305	24	1	1.11e-196	551
0	PanV_biw_314	306	YP_008318825.1 Esterase FrsA incomplete domain containing protein [Pandoravirus dulcis]	304	90.8	305	27	1	9.02e-194	544
0	PanV_biw_314	306	YP_009482853.1 Esterase FrsA incomplete domain containing protein [Pandoravirus quercus]	319	71.5	316	73	4	5.43e-143	416
0	PanV_biw_314	306	QBZ80763.1 Esterase FrsA incomplete domain containing protein [Pandoravirus celtis]	318	71.7	314	75	4	4.28e-142	414
0	PanV_biw_314	306	YP_008436724.1 Esterase FrsA incomplete domain [Pandoravirus salinus]	296	68.7	307	83	4	4.15e-137	400
0	PanV_biw_314	306	YP_009480799.1 Esterase FrsA incomplete domain containing protein [Pandoravirus macleodensis]	310	60.8	306	107	3	8.67e-121	359
0	PanV_biw_314	306	UMO79374.1 Esterase FrsA incomplete domain containing protein [Pandoravirus aubagnensis]	310	60.8	306	107	3	8.67e-121	359
0	PanV_biw_314	306	YP_009481737.1 Esterase FrsA incomplete domain containing protein [Pandoravirus neocaledonia]	316	60.3	315	100	4	1.42e-118	354
2	PanV_biw_314	306	WBR14288.1 Alpha/beta hydrolase [Pandoravirus kuranda]	312	58	314	105	2	9.5e-116	347
1	PanV_biw_315	166	BCU03416.1 hypothetical protein [Pandoravirus japonicus]	127	58.7	121	48	1	4.78e-30	117
1	PanV_biw_316	296	BCU03418.1 ankyrin repeat domain containing protein [Pandoravirus japonicus]	295	99.3	295	2	0	1.38e-174	494
0	PanV_biw_316	296	YP_009430185.1 Ankyrin repeat domain containing protein [Pandoravirus dulcis]	351	95.3	295	14	0	2.86e-164	471
0	PanV_biw_316	296	UMO79019.1 Ankyrin repeat domain containing protein [Pandoravirus belohorizontensis]	295	93.6	295	19	0	4.72e-159	455
0	PanV_biw_316	296	QBZ80764.1 ankyrin repeat domain containing protein [Pandoravirus celtis]	295	82.9	292	50	0	1.49e-134	393
0	PanV_biw_316	296	YP_009482854.1 Ankyrin repeat domain containing protein [Pandoravirus quercus]	295	82.9	292	50	0	1.49e-134	393
0	PanV_biw_316	296	YP_009429966.1 ankyrin repeat domain [Pandoravirus salinus]	306	81.6	293	53	1	1.38e-130	384
0	PanV_biw_316	296	YP_009120632.1 ankyrin repeat protein [Pandoravirus inopinatum]	218	78.7	188	40	0	1.29e-88	274
0	PanV_biw_316	296	WBR14289.1 Ankyrin repeat protein [Pandoravirus kuranda]	303	62.8	298	102	4	6.84e-81	257
0	PanV_biw_316	296	YP_009481738.1 Ankyrin repeat domain containing protein [Pandoravirus neocaledonia]	303	62.8	298	102	4	6.84e-81	257
2	PanV_biw_316	296	UDO48077.1 ankyrin repeat [Pandoravirus massiliensis]	307	62.4	303	99	5	6.25e-80	255
1	PanV_biw_318	446	BCU03420.1 hypothetical protein [Pandoravirus japonicus]	449	96.4	449	12	1	7.21e-281	776
0	PanV_biw_318	446	UMO79018.1 hypothetical protein [Pandoravirus belohorizontensis]	440	82.1	446	73	2	1.04e-222	629
0	PanV_biw_318	446	YP_008318829.1 hypothetical protein pdul_cds_217 [Pandoravirus dulcis]	444	78.3	446	94	2	1.19e-215	611
0	PanV_biw_318	446	YP_009482856.1 hypothetical protein pqer_cds_165 [Pandoravirus quercus]	459	63.4	385	117	10	2.1e-112	349
0	PanV_biw_318	446	QBZ80766.1 hypothetical protein pclt_cds_168 [Pandoravirus celtis]	459	63.1	385	118	10	8.42e-112	347
0	PanV_biw_318	446	YP_009120628.1 hypothetical protein TW95_gp1659 [Pandoravirus inopinatum]	451	54.8	454	173	10	7.57e-108	337
0	PanV_biw_318	446	YP_008436730.1 hypothetical protein psal_cds_176 [Pandoravirus salinus]	470	53.1	465	168	11	1.23e-99	317
0	PanV_biw_318	446	YP_009480801.1 hypothetical protein pmac_cds_117 [Pandoravirus macleodensis]	541	69.7	122	37	0	3.34e-41	165
0	PanV_biw_318	446	WBR14290.1 hypothetical protein pkur_cds_115 [Pandoravirus kuranda]	549	61	146	54	1	7.18e-41	164
2	PanV_biw_318	446	UMO79377.1 hypothetical protein [Pandoravirus aubagnensis]	639	69.7	122	37	0	1.16e-40	165
1	PanV_biw_320	475	BCU03422.1 serine/threonine protein kinase [Pandoravirus japonicus]	524	99.2	474	4	0	0	927
0	PanV_biw_320	475	UMO79015.1 Serine/threonine protein kinase [Pandoravirus belohorizontensis]	606	95.4	474	22	0	0	885
0	PanV_biw_320	475	YP_009430186.1 Serine/threonine protein kinase [Pandoravirus dulcis]	664	92.4	475	26	2	1.34e-306	851
0	PanV_biw_320	475	YP_009482857.1 Serine/threonine protein kinase [Pandoravirus quercus]	683	77.4	496	68	9	7.13e-242	688
0	PanV_biw_320	475	YP_009429967.1 Serine/threonine protein kinase [Pandoravirus salinus]	675	77.9	485	90	6	3.58e-240	683
0	PanV_biw_320	475	YP_009120626.1 ser/thr kinase [Pandoravirus inopinatum]	548	78.6	454	70	9	4.25e-225	640
0	PanV_biw_320	475	UDO48071.1 serine/threonine kinase [Pandoravirus massiliensis]	675	60.7	514	112	9	1.55e-186	547
0	PanV_biw_320	475	WBR14291.1 Ser/thr kinase [Pandoravirus kuranda]	679	60.3	514	111	8	2.02e-185	544
0	PanV_biw_320	475	YP_009481741.1 Serine/threonine protein kinase incomplete domain containing protein [Pandoravirus neocaledonia]	676	59.8	517	112	8	1.04e-184	542
2	PanV_biw_320	475	YP_009480802.1 Serine/threonine protein kinase incomplete domain containing protein [Pandoravirus macleodensis]	642	59.3	511	108	9	9.6e-180	528
1	PanV_biw_321	273	BCU03423.1 hypothetical protein [Pandoravirus japonicus]	271	94.1	272	15	1	6.55e-159	453
0	PanV_biw_321	273	YP_008318834.1 hypothetical protein pdul_cds_219 [Pandoravirus dulcis]	270	82.7	272	45	2	1.52e-143	414
0	PanV_biw_321	273	UMO79014.1 hypothetical protein [Pandoravirus belohorizontensis]	269	78.8	269	54	3	4.91e-135	392
0	PanV_biw_321	273	QBZ80768.1 hypothetical protein pclt_cds_170 [Pandoravirus celtis]	281	78.4	282	50	5	8.23e-125	367
0	PanV_biw_321	273	YP_009120625.1 hypothetical protein TW95_gp1656 [Pandoravirus inopinatum]	280	78.6	281	50	5	1.13e-124	367
0	PanV_biw_321	273	YP_009482858.1 hypothetical protein pqer_cds_167 [Pandoravirus quercus]	281	76.7	283	53	5	2.35e-124	366
0	PanV_biw_321	273	YP_008436734.1 hypothetical protein psal_cds_178 [Pandoravirus salinus]	297	70.2	295	62	4	2.06e-112	336
0	PanV_biw_321	273	YP_009480803.1 hypothetical protein pmac_cds_119 [Pandoravirus macleodensis]	277	54.8	292	95	7	5.62e-78	248
0	PanV_biw_321	273	UMO79381.1 hypothetical protein [Pandoravirus aubagnensis]	277	54.5	292	96	7	6.43e-77	245
2	PanV_biw_321	273	UDO48069.1 hypothetical protein [Pandoravirus massiliensis]	267	56.2	281	96	5	9.38e-77	244
1	PanV_biw_322	124	BCU03424.1 hypothetical protein [Pandoravirus japonicus]	87	95.9	73	3	0	7.77e-37	131
1	PanV_biw_323	481	BCU03425.1 morn repeat incomplete domain containing protein [Pandoravirus japonicus]	479	94.2	480	27	1	0	884
0	PanV_biw_323	481	UMO79013.1 Morn repeat incomplete domain containing protein [Pandoravirus belohorizontensis]	484	83.4	481	77	2	2.6e-287	795
0	PanV_biw_323	481	YP_008318835.2 Morn repeat incomplete domain containing protein [Pandoravirus dulcis]	535	84.3	483	73	1	2.86e-285	792
0	PanV_biw_323	481	QBZ80769.1 morn repeat incomplete domain containing protein [Pandoravirus celtis]	480	58.3	489	175	9	2.75e-174	509
0	PanV_biw_323	481	YP_009482859.1 Morn repeat incomplete domain containing protein [Pandoravirus quercus]	481	58.3	489	176	9	3.77e-167	491
0	PanV_biw_323	481	YP_008436735.1 morn repeat incomplete domain [Pandoravirus salinus]	486	55	487	190	11	2.15e-152	453
0	PanV_biw_323	481	YP_009120623.1 Morn repeat protein [Pandoravirus inopinatum]	360	60.7	364	122	7	3.55e-127	384
0	PanV_biw_323	481	WBR14293.1 Morn repeat protein [Pandoravirus kuranda]	508	36.7	531	256	17	1.19e-76	259
0	PanV_biw_323	481	YP_009480804.1 Morn repeat incomplete domain containing protein [Pandoravirus macleodensis]	519	37.3	499	222	17	1.16e-71	247
2	PanV_biw_323	481	YP_009481743.1 Morn repeat incomplete domain containing protein [Pandoravirus neocaledonia]	508	36.9	531	255	17	2.28e-67	235
1	PanV_biw_324	53	YP_008318835.2 Morn repeat incomplete domain containing protein [Pandoravirus dulcis]	535	56	50	21	1	0.000195	48.5
1	PanV_biw_325	404	BCU03427.1 hypothetical protein [Pandoravirus japonicus]	352	94.6	355	16	1	1.03e-142	421
0	PanV_biw_325	404	YP_008318836.1 hypothetical protein pdul_cds_221 [Pandoravirus dulcis]	352	66.9	356	113	3	7.58e-110	337
0	PanV_biw_325	404	UMO79012.1 hypothetical protein [Pandoravirus belohorizontensis]	398	82.9	404	62	3	1.37e-108	335
0	PanV_biw_325	404	YP_009482860.1 hypothetical protein pqer_cds_169 [Pandoravirus quercus]	407	66.7	360	105	7	3.78e-85	276
0	PanV_biw_325	404	QBZ80770.1 hypothetical protein pclt_cds_172 [Pandoravirus celtis]	406	97.5	121	3	0	8.22e-71	239
0	PanV_biw_325	404	YP_009429968.1 hypothetical protein psal_cds_180 [Pandoravirus salinus]	399	95	121	6	0	2.94e-69	234
0	PanV_biw_325	404	UMO79384.1 hypothetical protein [Pandoravirus aubagnensis]	378	70	120	36	0	1.01e-45	172
0	PanV_biw_325	404	YP_009480805.1 hypothetical protein pmac_cds_121 [Pandoravirus macleodensis]	377	69.2	120	37	0	1.04e-44	170
0	PanV_biw_325	404	WBR14294.1 hypothetical protein pkur_cds_119 [Pandoravirus kuranda]	380	68.4	117	37	0	1.7e-42	164
2	PanV_biw_325	404	YP_009481744.1 hypothetical protein pneo_cds_134 [Pandoravirus neocaledonia]	381	68.4	117	37	0	1.74e-42	164
1	PanV_biw_326	82	BCU03429.1 hypothetical protein [Pandoravirus japonicus]	81	100	81	0	0	1.32e-50	164
0	PanV_biw_326	82	YP_009430187.1 hypothetical protein pdul_cds_222 [Pandoravirus dulcis]	83	95.7	70	3	0	8.16e-41	139
0	PanV_biw_326	82	YP_009482861.1 hypothetical protein pqer_cds_170 [Pandoravirus quercus]	84	70	60	18	0	8.22e-23	94
0	PanV_biw_326	82	QBZ80771.1 hypothetical protein pclt_cds_173 [Pandoravirus celtis]	83	70.7	58	17	0	4.61e-22	92
0	PanV_biw_326	82	YP_009120619.1 hypothetical protein TW95_gp1650 [Pandoravirus inopinatum]	197	80.4	51	10	0	8.92e-21	92
0	PanV_biw_326	82	YP_009429969.1 hypothetical protein psal_cds_181 [Pandoravirus salinus]	136	59.3	81	31	1	2.27e-20	89.4
0	PanV_biw_326	82	YP_009481745.1 hypothetical protein pneo_cds_135 [Pandoravirus neocaledonia]	84	57.8	64	24	2	1.56e-13	70.5
0	PanV_biw_326	82	WBR14295.1 hypothetical protein pkur_cds_120 [Pandoravirus kuranda]	84	58.6	58	21	2	2.57e-12	67.4
0	PanV_biw_326	82	YP_009480806.1 hypothetical protein pmac_cds_122 [Pandoravirus macleodensis]	79	50.8	65	30	1	1.84e-11	65.1
2	PanV_biw_326	82	UDO48066.1 hypothetical protein [Pandoravirus massiliensis]	120	50.8	65	30	1	2.85e-10	63.2
1	PanV_biw_328	348	BCU03431.1 hypothetical protein [Pandoravirus japonicus]	348	98	348	6	1	1.59e-197	557
0	PanV_biw_328	348	UMO79011.1 hypothetical protein [Pandoravirus belohorizontensis]	347	84.1	353	44	6	9.75e-159	459
0	PanV_biw_328	348	YP_008318839.1 hypothetical protein pdul_cds_223 [Pandoravirus dulcis]	350	74.1	351	86	3	9.78e-126	375
0	PanV_biw_328	348	YP_009482862.1 hypothetical protein pqer_cds_171 [Pandoravirus quercus]	366	64.2	352	98	12	5.14e-91	287
0	PanV_biw_328	348	QBZ80772.1 hypothetical protein pclt_cds_174 [Pandoravirus celtis]	371	62.8	358	98	13	2.48e-87	278
0	PanV_biw_328	348	YP_008436741.1 hypothetical protein psal_cds_182 [Pandoravirus salinus]	367	59.3	364	107	11	3.52e-86	275
0	PanV_biw_328	348	UDO48064.1 hypothetical protein [Pandoravirus massiliensis]	303	40.1	357	142	11	1.39e-24	113
0	PanV_biw_328	348	YP_009481746.1 hypothetical protein pneo_cds_136 [Pandoravirus neocaledonia]	317	36.3	342	172	8	4.34e-21	103
0	PanV_biw_328	348	YP_009480807.1 hypothetical protein pmac_cds_123 [Pandoravirus macleodensis]	319	38.3	345	173	9	7.54e-19	97.8
2	PanV_biw_328	348	UMO79385.1 hypothetical protein [Pandoravirus aubagnensis]	319	38.3	345	173	9	7.54e-19	97.8
1	PanV_biw_330	110	BCU03433.1 hypothetical protein [Pandoravirus japonicus]	109	100	109	0	0	3.33e-66	205
0	PanV_biw_330	110	YP_008318841.2 hypothetical protein pdul_cds_224 [Pandoravirus dulcis]	109	98.2	109	2	0	7.87e-65	202
0	PanV_biw_330	110	UMO79010.1 hypothetical protein [Pandoravirus belohorizontensis]	110	96.4	110	3	1	2.24e-62	196
0	PanV_biw_330	110	YP_009482863.1 hypothetical protein pqer_cds_172 [Pandoravirus quercus]	100	91.9	99	8	0	1.14e-53	173
0	PanV_biw_330	110	QBZ80773.1 hypothetical protein pclt_cds_175 [Pandoravirus celtis]	100	90.9	99	9	0	9.41e-53	171
0	PanV_biw_330	110	YP_009120615.1 hypothetical protein TW95_gp1646 [Pandoravirus inopinatum]	100	88.9	99	11	0	1.56e-51	168
0	PanV_biw_330	110	YP_008436742.1 hypothetical protein psal_cds_183 [Pandoravirus salinus]	100	88.9	99	11	0	9.03e-51	166
0	PanV_biw_330	110	YP_009481747.1 hypothetical protein pneo_cds_137 [Pandoravirus neocaledonia]	103	76.2	101	24	0	1.02e-43	148
0	PanV_biw_330	110	YP_009480808.1 hypothetical protein pmac_cds_124 [Pandoravirus macleodensis]	103	74.3	101	26	0	6.85e-42	144
2	PanV_biw_330	110	WBR14297.1 hypothetical protein pkur_cds_122 [Pandoravirus kuranda]	103	75.2	101	25	0	1.38e-41	143
1	PanV_biw_331	562	BCU03434.1 kinase VIP2 domain containing protein [Pandoravirus japonicus]	649	100	561	0	0	0	1081
0	PanV_biw_331	562	UMO79009.1 Kinase VIP2 domain containing protein [Pandoravirus belohorizontensis]	561	94.3	562	30	2	0	1008
0	PanV_biw_331	562	YP_008318842.1 Kinase VIP2 domain containing protein [Pandoravirus dulcis]	567	93.1	567	33	2	0	1000
0	PanV_biw_331	562	QBZ80774.1 Kinase VIP2 incomplete domain containing protein [Pandoravirus celtis]	571	83.2	572	84	3	0	896
0	PanV_biw_331	562	YP_009482864.1 Kinase VIP2 incomplete domain containing protein [Pandoravirus quercus]	571	83.2	572	84	3	0	895
0	PanV_biw_331	562	YP_009429970.1 Kinase VIP2 domain [Pandoravirus salinus]	633	81.6	570	90	5	4.70e-313	870
0	PanV_biw_331	562	YP_009481748.1 Kinase VIP2 domain containing protein [Pandoravirus neocaledonia]	574	67.6	565	166	6	2.27e-244	694
0	PanV_biw_331	562	WBR14298.1 actin-ADP-ribosylating toxin-like domain-containing protein [Pandoravirus kuranda]	572	67.4	565	167	6	1.4e-242	689
0	PanV_biw_331	562	YP_009480809.1 Kinase VIP2 domain containing protein [Pandoravirus macleodensis]	581	66.8	569	165	6	1.11e-241	687
2	PanV_biw_331	562	UMO79388.1 Kinase VIP2 domain containing protein [Pandoravirus aubagnensis]	581	66.4	569	167	6	1.28e-240	684
1	PanV_biw_333	209	BCU03435.1 hypothetical protein [Pandoravirus japonicus]	208	100	208	0	0	4.99e-152	430
0	PanV_biw_333	209	UMO79008.1 hypothetical protein [Pandoravirus belohorizontensis]	208	88.5	208	24	0	4.9e-134	385
0	PanV_biw_333	209	YP_008318843.1 hypothetical protein pdul_cds_226 [Pandoravirus dulcis]	205	84.1	208	30	2	2.92e-123	357
0	PanV_biw_333	209	YP_008436746.2 hypothetical protein psal_cds_185 [Pandoravirus salinus]	213	63	219	64	5	7.01e-89	271
0	PanV_biw_333	209	QBZ80775.1 hypothetical protein pclt_cds_177 [Pandoravirus celtis]	212	62.5	216	67	5	1.5e-85	262
0	PanV_biw_333	209	YP_009120611.1 hypothetical protein TW95_gp1642 [Pandoravirus inopinatum]	207	62.1	211	71	4	4.21e-84	258
0	PanV_biw_333	209	YP_009482865.1 hypothetical protein pqer_cds_174 [Pandoravirus quercus]	212	60.2	221	64	5	5.77e-83	256
0	PanV_biw_333	209	UDO48058.1 hypothetical protein [Pandoravirus massiliensis]	212	38.7	194	99	7	1.73e-22	101
0	PanV_biw_333	209	WBR14299.1 hypothetical protein pkur_cds_124 [Pandoravirus kuranda]	222	37.6	197	100	6	1.78e-20	96.7
2	PanV_biw_333	209	YP_009481751.1 hypothetical protein pneo_cds_141 [Pandoravirus neocaledonia]	222	34.7	202	99	6	1.13e-16	86.7
1	PanV_biw_335	276	BCU03436.1 collagen triple helix incomplete domain containing protein [Pandoravirus japonicus]	276	98.9	276	2	1	5.23e-130	380
0	PanV_biw_335	276	UMO79007.1 hypothetical protein [Pandoravirus belohorizontensis]	261	92.4	275	7	1	1.45e-128	376
0	PanV_biw_335	276	YP_008318844.1 hypothetical protein pdul_cds_227 [Pandoravirus dulcis]	275	93.5	278	12	2	1.01e-122	362
0	PanV_biw_335	276	YP_008436747.1 hypothetical protein psal_cds_186 [Pandoravirus salinus]	267	83.3	275	38	2	1.76e-114	340
0	PanV_biw_335	276	QBZ80776.1 Collagen triple helix incomplete domain containing protein [Pandoravirus celtis]	272	81.3	278	41	3	2.57e-103	312
0	PanV_biw_335	276	YP_009482866.1 hypothetical protein pqer_cds_175 [Pandoravirus quercus]	276	83.8	278	38	3	2.94e-103	312
0	PanV_biw_335	276	WBR14300.1 hypothetical protein pkur_cds_125 [Pandoravirus kuranda]	296	71.9	171	48	0	3.41e-74	239
0	PanV_biw_335	276	YP_009481752.1 hypothetical protein pneo_cds_142 [Pandoravirus neocaledonia]	296	71.9	171	48	0	1.94e-73	237
0	PanV_biw_335	276	YP_009480811.1 hypothetical protein pmac_cds_127 [Pandoravirus macleodensis]	289	73.4	241	61	1	2.18e-65	216
2	PanV_biw_335	276	UMO79391.1 hypothetical protein [Pandoravirus aubagnensis]	288	73	241	62	1	1.7e-64	214
1	PanV_biw_336	209	BCU03437.1 hypothetical protein [Pandoravirus japonicus]	125	96.4	56	2	0	2.23e-21	96.3
1	PanV_biw_337	252	BCU03440.1 hypothetical protein [Pandoravirus japonicus]	251	99.6	251	1	0	1.9e-166	470
0	PanV_biw_337	252	YP_008318846.1 hypothetical protein pdul_cds_228 [Pandoravirus dulcis]	252	83.7	252	40	1	6.8e-135	390
0	PanV_biw_337	252	UMO79006.1 hypothetical protein [Pandoravirus belohorizontensis]	246	82.5	251	39	1	2.36e-129	376
0	PanV_biw_337	252	YP_009120608.1 thioredoxin-like fold protein [Pandoravirus inopinatum]	260	66	244	64	7	8.06e-86	266
0	PanV_biw_337	252	QBZ80777.1 hypothetical protein pclt_cds_179 [Pandoravirus celtis]	263	62.6	270	72	8	2.54e-85	265
0	PanV_biw_337	252	YP_009482867.1 hypothetical protein pqer_cds_176 [Pandoravirus quercus]	268	59.3	273	81	8	2.12e-80	253
0	PanV_biw_337	252	YP_008436750.1 DNA pol3 gamma3 superfamily incomplete domain [Pandoravirus salinus]	267	57.8	270	87	9	3.31e-74	237
0	PanV_biw_337	252	YP_009480812.1 hypothetical protein pmac_cds_128 [Pandoravirus macleodensis]	304	71.3	129	33	1	7.94e-51	179
0	PanV_biw_337	252	UMO79393.1 hypothetical protein [Pandoravirus aubagnensis]	304	71.3	129	33	1	7.94e-51	179
2	PanV_biw_337	252	YP_009481753.1 hypothetical protein pneo_cds_143 [Pandoravirus neocaledonia]	313	75.7	115	28	0	1.59e-49	176
1	PanV_biw_338	468	BCU03441.1 hypothetical protein [Pandoravirus japonicus]	467	99.6	467	2	0	0	903
0	PanV_biw_338	468	YP_008318847.1 hypothetical protein pdul_cds_229 [Pandoravirus dulcis]	467	93	470	27	2	8.33e-304	836
0	PanV_biw_338	468	UMO79005.1 hypothetical protein [Pandoravirus belohorizontensis]	466	87.3	474	45	5	1.33e-279	775
0	PanV_biw_338	468	YP_009120607.1 hypothetical protein TW95_gp1638 [Pandoravirus inopinatum]	464	81.1	466	78	4	5.92e-264	735
0	PanV_biw_338	468	YP_009482868.1 hypothetical protein pqer_cds_177 [Pandoravirus quercus]	463	82.2	465	74	4	1.1e-261	729
0	PanV_biw_338	468	QBZ80778.1 hypothetical protein pclt_cds_180 [Pandoravirus celtis]	463	81.9	465	75	4	4.24e-259	723
0	PanV_biw_338	468	YP_008436752.1 hypothetical protein psal_cds_188 [Pandoravirus salinus]	463	75.6	476	93	7	7.37e-246	689
0	PanV_biw_338	468	WBR14302.1 hypothetical protein pkur_cds_127 [Pandoravirus kuranda]	474	65.3	441	132	4	5.59e-196	563
0	PanV_biw_338	468	YP_009481754.1 hypothetical protein pneo_cds_144 [Pandoravirus neocaledonia]	474	65.6	442	129	4	1.6e-195	562
2	PanV_biw_338	468	UMO79395.1 hypothetical protein [Pandoravirus aubagnensis]	468	64.9	445	129	5	1.22e-193	557
1	PanV_biw_339	514	BCU03443.1 F-box incomplete domain containing protein [Pandoravirus japonicus]	437	98.6	437	6	0	3.19e-301	830
0	PanV_biw_339	514	YP_008318849.1 F-box incomplete domain containing protein [Pandoravirus dulcis]	513	87	515	63	3	1.6e-299	829
0	PanV_biw_339	514	UMO79004.1 hypothetical protein [Pandoravirus belohorizontensis]	509	67.5	514	155	6	4.63e-213	610
0	PanV_biw_339	514	YP_008436755.1 hypothetical protein psal_cds_189 [Pandoravirus salinus]	508	66.7	514	157	6	8.62e-206	591
0	PanV_biw_339	514	YP_009120606.1 hypothetical protein TW95_gp1637 [Pandoravirus inopinatum]	512	61.2	518	188	8	1.47e-185	540
0	PanV_biw_339	514	YP_009482869.1 hypothetical protein pqer_cds_178 [Pandoravirus quercus]	511	59.8	515	195	7	4.64e-179	523
0	PanV_biw_339	514	QBZ80779.1 hypothetical protein pclt_cds_181 [Pandoravirus celtis]	529	59.6	498	190	6	5.24e-175	514
0	PanV_biw_339	514	UDO48056.1 hypothetical protein [Pandoravirus massiliensis]	538	47.7	482	231	10	9.41e-106	337
0	PanV_biw_339	514	UMO79396.1 F-box incomplete domain containing protein [Pandoravirus aubagnensis]	554	47.8	412	206	3	1.44e-102	329
2	PanV_biw_339	514	YP_009480814.1 F-box incomplete domain containing protein [Pandoravirus macleodensis]	554	47.3	412	208	3	1.6e-101	327
1	PanV_biw_341	81	YP_008318851.1 hypothetical protein pdul_cds_231 [Pandoravirus dulcis]	83	75.9	79	18	1	3.87e-32	117
2	PanV_biw_341	81	UDO47151.1 hypothetical protein [Pandoravirus massiliensis]	77	51.4	70	29	1	4.52e-09	58.9
1	PanV_biw_342	155	BCU03444.1 hypothetical protein [Pandoravirus japonicus]	117	100	117	0	0	1.81e-72	223
0	PanV_biw_342	155	YP_008318853.1 hypothetical protein pdul_cds_232 [Pandoravirus dulcis]	117	69.2	117	36	0	1.53e-43	150
0	PanV_biw_342	155	UMO80299.1 hypothetical protein [Pandoravirus aubagnensis]	120	65.5	119	38	1	1.15e-36	133
0	PanV_biw_342	155	YP_009481495.1 hypothetical protein pmac_cds_811 [Pandoravirus macleodensis]	120	63.9	119	40	1	1.63e-36	132
0	PanV_biw_342	155	UDO47025.1 hypothetical protein [Pandoravirus massiliensis]	210	56.6	129	43	1	2.29e-32	125
0	PanV_biw_342	155	WBR14951.1 hypothetical protein pkur_cds_777 [Pandoravirus kuranda]	120	57.1	119	48	1	4.67e-31	119
2	PanV_biw_342	155	YP_009482496.1 hypothetical protein pneo_cds_886 [Pandoravirus neocaledonia]	74	74	73	19	0	2.86e-25	102
1	PanV_biw_343	183	BCU03445.1 F-box domain containing protein [Pandoravirus japonicus]	182	100	182	0	0	7.85e-134	382
0	PanV_biw_343	183	YP_009430188.1 F-box domain containing protein [Pandoravirus dulcis]	814	75.9	141	27	3	5.66e-59	208
0	PanV_biw_343	183	YP_008436757.2 F-box domain [Pandoravirus salinus]	787	55.9	143	57	4	1.09e-38	152
0	PanV_biw_343	183	UMO79003.1 morn repeat incomplete domain containing protein [Pandoravirus belohorizontensis]	780	55.6	142	58	3	5.17e-38	150
0	PanV_biw_343	183	YP_009120605.1 F-box domain protein [Pandoravirus inopinatum]	781	52.8	142	62	3	7.03e-35	141
0	PanV_biw_343	183	YP_009482870.1 F-box domain containing protein [Pandoravirus quercus]	780	52.1	142	63	3	1.79e-34	140
0	PanV_biw_343	183	QBZ80780.1 morn repeat incomplete domain containing protein [Pandoravirus celtis]	823	52.1	142	63	3	1.89e-34	140
0	PanV_biw_343	183	YP_009481646.1 Morn repeat incomplete domain containing protein [Pandoravirus neocaledonia]	804	46.6	131	67	2	2.29e-24	111
0	PanV_biw_343	183	UMO79262.1 Morn repeat domain containing protein [Pandoravirus aubagnensis]	797	48.5	132	62	4	2.71e-23	108
2	PanV_biw_343	183	UDO47251.1 F-box domain protein [Pandoravirus massiliensis]	851	45.9	133	65	5	1.28e-22	106
1	PanV_biw_344	81	BCU03446.1 hypothetical protein [Pandoravirus japonicus]	149	98.8	80	1	0	4.45e-51	167
1	PanV_biw_345	88	UMO79002.1 hypothetical protein [Pandoravirus belohorizontensis]	107	71.8	85	22	1	1.14e-35	127
0	PanV_biw_345	88	YP_008318860.2 hypothetical protein pdul_cds_237 [Pandoravirus dulcis]	111	71.4	84	22	1	1.28e-35	127
0	PanV_biw_345	88	YP_008436758.1 hypothetical protein psal_cds_191 [Pandoravirus salinus]	347	62.7	83	26	2	6.62e-23	100
0	PanV_biw_345	88	MBI5121604.1 DUF433 domain-containing protein [Rhodospirillales bacterium]	75	46.2	65	34	1	2.95e-11	64.7
0	PanV_biw_345	88	MCE7970133.1 DUF433 domain-containing protein [Leptolyngbya sp. PL-A2]	78	48.6	70	34	2	1.28e-10	63.2
0	PanV_biw_345	88	WP_232409626.1 DUF433 domain-containing protein [Thiocapsa bogorovii]	76	48.5	66	33	1	2.46e-10	62.4
0	PanV_biw_345	88	MBI3093680.1 DUF433 domain-containing protein [Rhodocyclales bacterium]	77	49.2	65	32	1	3.57e-10	62
0	PanV_biw_345	88	WP_244822726.1 DUF433 domain-containing protein [Dyadobacter pollutisoli]	77	47.5	59	31	0	3.57e-10	62
0	PanV_biw_345	88	WP_209321558.1 DUF433 domain-containing protein [Brevundimonas sp. AJA228-03]	75	48.3	60	30	1	4.82e-10	61.6
2	PanV_biw_345	88	MBS1770125.1 DUF433 domain-containing protein [Acidobacteriota bacterium]	79	46.8	62	32	1	5.32e-10	61.6
1	PanV_biw_347	128	BCU03447.1 hypothetical protein [Pandoravirus japonicus]	127	100	127	0	0	7.02e-81	244
0	PanV_biw_347	128	UMO79001.1 hypothetical protein [Pandoravirus belohorizontensis]	158	83.2	107	18	0	8.96e-54	176
0	PanV_biw_347	128	YP_009430189.1 hypothetical protein pdul_cds_238 [Pandoravirus dulcis]	550	89.6	106	11	0	6.52e-52	182
0	PanV_biw_347	128	YP_009120601.1 hypothetical protein TW95_gp1632 [Pandoravirus inopinatum]	129	86.6	97	13	0	7.59e-49	163
0	PanV_biw_347	128	QBZ80783.1 hypothetical protein pclt_cds_185 [Pandoravirus celtis]	566	75.2	121	25	1	1.42e-47	171
0	PanV_biw_347	128	YP_009482873.1 hypothetical protein pqer_cds_182 [Pandoravirus quercus]	566	74.4	121	26	1	7.53e-47	169
0	PanV_biw_347	128	YP_009120037.1 hypothetical protein TW95_gp1068 [Pandoravirus inopinatum]	127	72.4	98	27	0	1.01e-41	145
0	PanV_biw_347	128	QBZ81129.1 hypothetical protein pclt_cds_535 [Pandoravirus celtis]	571	73.5	98	26	0	3.4e-38	146
0	PanV_biw_347	128	YP_009483211.1 hypothetical protein pqer_cds_520 [Pandoravirus quercus]	571	73.5	98	26	0	3.4e-38	146
2	PanV_biw_347	128	YP_009481213.1 hypothetical protein pmac_cds_529 [Pandoravirus macleodensis]	604	71.2	104	30	0	1.7e-37	145
1	PanV_biw_348	477	BCU03448.1 hypothetical protein [Pandoravirus japonicus]	476	97.9	476	10	0	0	878
0	PanV_biw_348	477	YP_009430189.1 hypothetical protein pdul_cds_238 [Pandoravirus dulcis]	550	79.4	456	83	3	6.34e-240	678
0	PanV_biw_348	477	YP_009482873.1 hypothetical protein pqer_cds_182 [Pandoravirus quercus]	566	65.4	462	143	6	7.73e-199	574
0	PanV_biw_348	477	YP_009120600.1 hypothetical protein TW95_gp1631 [Pandoravirus inopinatum]	456	67.7	449	127	7	1.08e-198	570
0	PanV_biw_348	477	QBZ80783.1 hypothetical protein pclt_cds_185 [Pandoravirus celtis]	566	65.2	462	144	6	1.55e-198	573
0	PanV_biw_348	477	UMO79000.1 hypothetical protein [Pandoravirus belohorizontensis]	408	66.3	410	123	4	2.98e-167	488
0	PanV_biw_348	477	QBZ81129.1 hypothetical protein pclt_cds_535 [Pandoravirus celtis]	571	39.7	388	213	4	9.76e-81	272
0	PanV_biw_348	477	YP_009483211.1 hypothetical protein pqer_cds_520 [Pandoravirus quercus]	571	39.7	388	213	4	9.76e-81	272
0	PanV_biw_348	477	YP_009120036.1 hypothetical protein TW95_gp1067 [Pandoravirus inopinatum]	470	39	385	211	5	3.01e-76	257
2	PanV_biw_348	477	YP_009481213.1 hypothetical protein pmac_cds_529 [Pandoravirus macleodensis]	604	41.1	384	207	6	2.16e-75	259
1	PanV_biw_350	140	BCU03449.1 complement C1q subcomponent subunit B [Pandoravirus japonicus]	372	97.1	139	4	0	2.34e-89	275
0	PanV_biw_350	140	UMO78999.1 Complement C1q subcomponent subunit B [Pandoravirus belohorizontensis]	224	92.8	139	10	0	2.52e-87	264
0	PanV_biw_350	140	YP_008318864.1 Complement C1q subcomponent subunit B [Pandoravirus dulcis]	378	92.8	139	10	0	1.71e-85	265
0	PanV_biw_350	140	YP_009120599.1 collagen triple helix repeat motif-containing protein [Pandoravirus inopinatum]	200	88.5	139	16	0	1.19e-82	251
0	PanV_biw_350	140	YP_008436760.1 Complement C1q subcomponent subunit B [Pandoravirus salinus]	382	89.2	139	15	0	1.16e-81	255
0	PanV_biw_350	140	QBZ80784.1 Collagen triple helix domain containing protein [Pandoravirus celtis]	384	89.2	139	15	0	9.93e-81	253
0	PanV_biw_350	140	YP_009482874.1 Collagen triple helix and C1q domain containing protein [Pandoravirus quercus]	384	89.2	139	15	0	2.82e-80	252
0	PanV_biw_350	140	YP_009481762.1 Complement C1q subcomponent subunit B [Pandoravirus neocaledonia]	429	78.8	137	29	0	1.74e-66	218
0	PanV_biw_350	140	YP_009480820.1 Collagen triple helix and C1q domain containing protein [Pandoravirus macleodensis]	448	78.1	137	30	0	2.22e-65	216
2	PanV_biw_350	140	WBR14309.1 C1q domain-containing protein [Pandoravirus kuranda]	429	77.4	137	31	0	1.09e-64	213
1	PanV_biw_352	230	BCU03450.1 hypothetical protein [Pandoravirus japonicus]	229	97.4	229	6	0	3.49e-91	278
0	PanV_biw_352	230	UMO78997.1 hypothetical protein [Pandoravirus belohorizontensis]	232	76.9	234	47	4	1.26e-77	244
0	PanV_biw_352	230	YP_008318866.2 PAN APPLE domain containing protein [Pandoravirus dulcis]	288	93.2	132	9	0	4.93e-70	226
0	PanV_biw_352	230	YP_009482875.1 hypothetical protein pqer_cds_184 [Pandoravirus quercus]	228	79.1	158	31	2	1.13e-67	218
0	PanV_biw_352	230	QBZ80785.1 hypothetical protein pclt_cds_187 [Pandoravirus celtis]	228	87.1	132	16	1	8.52e-65	211
0	PanV_biw_352	230	YP_009120596.1 hypothetical protein TW95_gp1627 [Pandoravirus inopinatum]	326	88.5	131	14	1	6.64e-63	209
0	PanV_biw_352	230	UDO48043.1 hypothetical protein [Pandoravirus massiliensis]	223	79.2	130	27	0	4.42e-61	201
0	PanV_biw_352	230	WBR14310.1 Pan/apple-like domain-containing protein [Pandoravirus kuranda]	220	78.9	133	25	1	6.53e-60	198
0	PanV_biw_352	230	YP_009480821.1 PAN APPLE domain containing protein [Pandoravirus macleodensis]	211	72.3	130	35	1	9.88e-60	197
2	PanV_biw_352	230	UMO79404.1 PAN APPLE domain containing protein [Pandoravirus aubagnensis]	211	72.3	130	35	1	9.88e-60	197
1	PanV_biw_353	95	BCU03451.1 hypothetical protein [Pandoravirus japonicus]	94	97.9	94	2	0	6.74e-59	186
1	PanV_biw_355	368	BCU03452.1 serine/threonine protein kinase [Pandoravirus japonicus]	367	97.3	367	10	0	1.64e-181	518
0	PanV_biw_355	368	UMO78995.1 Serine/threonine protein kinase [Pandoravirus belohorizontensis]	457	97.3	263	7	0	3.31e-162	473
0	PanV_biw_355	368	YP_008436766.1 Serine/threonine protein kinase [Pandoravirus salinus]	441	98	252	5	0	1.12e-156	458
0	PanV_biw_355	368	YP_009482876.1 Serine/threonine protein kinase [Pandoravirus quercus]	440	96.8	252	8	0	4.1e-154	451
0	PanV_biw_355	368	UDO48042.1 casein kinase [Pandoravirus massiliensis]	396	87.5	257	29	1	3.73e-149	437
0	PanV_biw_355	368	UMO79406.1 Serine/threonine protein kinase [Pandoravirus aubagnensis]	434	92.1	254	18	1	3.17e-147	434
0	PanV_biw_355	368	WBR14311.1 Casein kinase [Pandoravirus kuranda]	435	91.7	252	19	1	1.53e-145	429
0	PanV_biw_355	368	YP_009480822.1 Serine/threonine protein kinase [Pandoravirus macleodensis]	439	92.1	252	18	1	1.75e-145	429
0	PanV_biw_355	368	YP_009481764.1 Serine/threonine protein kinase [Pandoravirus neocaledonia]	606	91.7	252	19	1	3.83e-143	429
2	PanV_biw_355	368	YP_008318868.2 Serine/threonine protein kinase [Pandoravirus dulcis]	329	98.2	225	4	0	2.32e-141	415
1	PanV_biw_356	172	BCU03453.1 serine/threonine protein kinase [Pandoravirus japonicus]	171	100	171	0	0	9.69e-125	358
0	PanV_biw_356	172	QBZ80786.1 hypothetical protein pclt_cds_188 [Pandoravirus celtis]	273	89.6	106	11	0	1.11e-59	197
0	PanV_biw_356	172	YP_009482876.1 Serine/threonine protein kinase [Pandoravirus quercus]	440	89.6	106	11	0	9.47e-58	197
0	PanV_biw_356	172	YP_008318868.2 Serine/threonine protein kinase [Pandoravirus dulcis]	329	98.9	90	1	0	8.04e-56	189
0	PanV_biw_356	172	YP_008436766.1 Serine/threonine protein kinase [Pandoravirus salinus]	441	98.9	90	1	0	1.3e-54	189
0	PanV_biw_356	172	WBR14311.1 Casein kinase [Pandoravirus kuranda]	435	79.8	104	16	1	7.57e-48	171
0	PanV_biw_356	172	YP_009480822.1 Serine/threonine protein kinase [Pandoravirus macleodensis]	439	84.8	92	14	0	1.25e-46	168
0	PanV_biw_356	172	YP_009481764.1 Serine/threonine protein kinase [Pandoravirus neocaledonia]	606	79.8	104	16	1	1.33e-46	171
0	PanV_biw_356	172	KAF8326268.1 casein kinase 1alpha S [Amanita rubescens]	343	55.2	87	39	0	9.15e-21	98.6
2	PanV_biw_356	172	XP_036355129.1 casein kinase I-like [Octopus sinensis]	305	54	87	40	0	5.47e-20	95.9
1	PanV_biw_357	248	BCU03454.1 hypothetical protein [Pandoravirus japonicus]	224	100	224	0	0	8.57e-167	470
0	PanV_biw_357	248	UMO78994.1 hypothetical protein [Pandoravirus belohorizontensis]	225	92.9	224	15	1	7.74e-152	432
0	PanV_biw_357	248	YP_009120594.1 hypothetical protein TW95_gp1625 [Pandoravirus inopinatum]	328	59.5	242	94	2	6.75e-92	284
0	PanV_biw_357	248	YP_009482877.1 hypothetical protein pqer_cds_186 [Pandoravirus quercus]	226	61.2	219	83	1	2.52e-90	276
0	PanV_biw_357	248	YP_009481023.1 hypothetical protein pmac_cds_339 [Pandoravirus macleodensis]	224	45	218	118	2	2.15e-53	182
2	PanV_biw_357	248	UMO79705.1 hypothetical protein [Pandoravirus aubagnensis]	224	45	218	118	2	3.04e-53	182
1	PanV_biw_358	944	BCU03455.1 epstein-barr virus nuclear antigen 3 incomplete domain containing protein [Pandoravirus japonicus]	943	99.4	943	6	0	0	1855
0	PanV_biw_358	944	YP_008318871.1 hypothetical protein pdul_cds_244 [Pandoravirus dulcis]	946	85	953	126	6	0	1582
0	PanV_biw_358	944	UMO78993.1 hypothetical protein [Pandoravirus belohorizontensis]	932	82	944	157	3	0	1503
0	PanV_biw_358	944	QBZ80788.1 Epstein-Barr virus nuclear antigen 3 incomplete domain containing protein [Pandoravirus celtis]	938	71.4	953	234	10	0	1304
0	PanV_biw_358	944	YP_009482878.1 hypothetical protein pqer_cds_187 [Pandoravirus quercus]	938	71.4	953	234	10	0	1301
0	PanV_biw_358	944	YP_008436769.1 hypothetical protein psal_cds_195 [Pandoravirus salinus]	961	69	964	261	12	0	1237
0	PanV_biw_358	944	YP_009120593.1 hypothetical protein TW95_gp1624 [Pandoravirus inopinatum]	752	64.4	735	241	11	8.75e-306	872
0	PanV_biw_358	944	YP_009120592.1 hypothetical protein TW95_gp1623 [Pandoravirus inopinatum]	248	63.3	207	74	2	5.87e-73	252
0	PanV_biw_358	944	YP_009430121.1 hypothetical protein psal_cds_1109 [Pandoravirus salinus]	1016	32.5	575	331	19	5.32e-51	207
2	PanV_biw_358	944	YP_008319728.1 hypothetical protein pdul_cds_845 [Pandoravirus dulcis]	874	32.1	548	310	20	4.48e-48	197
1	PanV_biw_360	157	BCU03456.1 hypothetical protein [Pandoravirus japonicus]	156	100	156	0	0	2.54e-106	310
0	PanV_biw_360	157	UMO78992.1 hypothetical protein [Pandoravirus belohorizontensis]	156	89.7	156	16	0	9.86e-95	281
0	PanV_biw_360	157	YP_008318872.2 hypothetical protein pdul_cds_245 [Pandoravirus dulcis]	166	88.5	156	18	0	1.14e-93	279
0	PanV_biw_360	157	YP_009429971.1 hypothetical protein psal_cds_196 [Pandoravirus salinus]	160	69.4	160	45	1	2.21e-69	217
0	PanV_biw_360	157	YP_009482881.1 hypothetical protein pqer_cds_190 [Pandoravirus quercus]	160	70	160	44	1	1.28e-68	215
2	PanV_biw_360	157	QBZ80791.1 MM CoA mutase superfamily incomplete domain containing protein [Pandoravirus celtis]	160	69.4	160	45	1	6.04e-67	211
1	PanV_biw_362	357	BCU03458.1 hypothetical protein [Pandoravirus japonicus]	356	99.2	356	3	0	1.34e-246	682
0	PanV_biw_362	357	UMO78991.1 hypothetical protein [Pandoravirus belohorizontensis]	356	89.9	356	36	0	1.37e-223	624
0	PanV_biw_362	357	YP_009429972.1 hypothetical protein psal_cds_197 [Pandoravirus salinus]	356	75.3	356	88	0	1.38e-186	530
0	PanV_biw_362	357	YP_009430190.1 hypothetical protein pdul_cds_246 [Pandoravirus dulcis]	457	74.8	357	89	1	1.64e-176	508
0	PanV_biw_362	357	YP_009482882.1 hypothetical protein pqer_cds_191 [Pandoravirus quercus]	386	55.6	390	135	4	1.13e-120	364
0	PanV_biw_362	357	YP_009480825.1 hypothetical protein pmac_cds_141 [Pandoravirus macleodensis]	363	53.3	364	161	4	1.98e-118	357
0	PanV_biw_362	357	UMO79410.1 hypothetical protein [Pandoravirus aubagnensis]	363	53.3	364	161	4	2.8e-118	357
0	PanV_biw_362	357	YP_009120590.1 hypothetical protein TW95_gp1621 [Pandoravirus inopinatum]	389	53.7	393	141	4	3.07e-116	353
0	PanV_biw_362	357	WBR14313.1 Mukb-like domain-containing protein [Pandoravirus kuranda]	364	53.3	364	162	4	3.3e-112	342
2	PanV_biw_362	357	YP_009481766.1 hypothetical protein pneo_cds_156 [Pandoravirus neocaledonia]	364	52.7	364	164	4	3.78e-111	339
1	PanV_biw_363	964	BCU03460.1 glucose-methanol-choline oxidoreductase [Pandoravirus japonicus]	962	95.6	964	39	2	0	1650
0	PanV_biw_363	964	YP_008318875.1 Glucose-methanol-choline oxidoreductase [Pandoravirus dulcis]	973	85.2	976	128	9	0	1473
0	PanV_biw_363	964	UMO78990.1 Glucose-methanol-choline oxidoreductase [Pandoravirus belohorizontensis]	1113	86.5	965	112	8	0	1465
0	PanV_biw_363	964	YP_008436775.1 Glucose-methanol-choline oxidoreductase [Pandoravirus salinus]	972	69.7	990	242	18	0	1163
0	PanV_biw_363	964	QBZ80793.1 Choline dehydrogenase incomplete domain containing protein [Pandoravirus celtis]	958	69.7	980	258	13	0	1160
0	PanV_biw_363	964	YP_009482883.1 Glucose-methanol-choline oxidoreductase [Pandoravirus quercus]	1103	78.5	795	137	10	0	1143
0	PanV_biw_363	964	YP_009120587.1 GMC oxidoreductase [Pandoravirus inopinatum]	1128	76.5	720	137	11	0	987
0	PanV_biw_363	964	YP_009481767.1 Glucose-methanol-choline oxidoreductase [Pandoravirus neocaledonia]	1004	61.4	885	201	15	0	938
0	PanV_biw_363	964	WBR14314.1 Gmc oxidoreductase [Pandoravirus kuranda]	986	64.1	831	174	13	0	936
2	PanV_biw_363	964	UMO79411.1 Glucose-methanol-choline oxidoreductase [Pandoravirus aubagnensis]	989	54.9	1055	299	19	0	925
1	PanV_biw_364	143	BCU03461.1 herpes BLLF1 superfamily incomplete domain [Pandoravirus japonicus]	136	100	24	0	0	0.000143	50.8
1	PanV_biw_366	445	BCU03462.1 hypothetical protein [Pandoravirus japonicus]	444	98.6	444	6	0	3.41e-289	797
0	PanV_biw_366	445	UMO78987.1 hypothetical protein [Pandoravirus belohorizontensis]	428	83.4	435	60	5	3.05e-235	660
0	PanV_biw_366	445	YP_009430191.1 hypothetical protein pdul_cds_249 [Pandoravirus dulcis]	502	81.9	453	67	6	4.74e-229	647
0	PanV_biw_366	445	YP_009120584.1 hypothetical protein TW95_gp1615 [Pandoravirus inopinatum]	414	71.6	444	96	9	1.75e-181	523
0	PanV_biw_366	445	QBZ80795.1 hypothetical protein pclt_cds_197 [Pandoravirus celtis]	414	71.4	444	97	7	1.64e-179	518
0	PanV_biw_366	445	YP_009482885.1 hypothetical protein pqer_cds_194 [Pandoravirus quercus]	414	70.3	444	102	7	7.88e-173	501
0	PanV_biw_366	445	YP_008436779.1 hypothetical protein psal_cds_200 [Pandoravirus salinus]	432	66.4	455	119	7	9.22e-169	491
0	PanV_biw_366	445	UDO48034.1 hypothetical protein [Pandoravirus massiliensis]	509	50.4	520	146	12	6e-110	344
0	PanV_biw_366	445	YP_009480828.1 hypothetical protein pmac_cds_144 [Pandoravirus macleodensis]	499	48.4	516	147	11	3.17e-104	329
2	PanV_biw_366	445	UMO79416.1 hypothetical protein [Pandoravirus aubagnensis]	496	46.4	515	156	11	5.79e-104	328
1	PanV_biw_367	124	BCU03463.1 hypothetical protein [Pandoravirus japonicus]	174	45.9	122	56	3	1.38e-16	82.4
1	PanV_biw_369	941	BCU03464.1 hypothetical protein [Pandoravirus japonicus]	942	98.4	942	13	1	0	1733
0	PanV_biw_369	941	UMO78986.1 hypothetical protein [Pandoravirus belohorizontensis]	1039	82.6	951	140	6	0	1408
0	PanV_biw_369	941	YP_008318881.1 hypothetical protein pdul_cds_250 [Pandoravirus dulcis]	921	81	948	145	12	0	1370
0	PanV_biw_369	941	YP_008436782.1 hypothetical protein psal_cds_201 [Pandoravirus salinus]	883	62.1	959	253	26	0	966
0	PanV_biw_369	941	YP_009482886.1 hypothetical protein pqer_cds_195 [Pandoravirus quercus]	880	61.3	952	272	18	0	960
0	PanV_biw_369	941	YP_009120582.1 ankyrin repeat protein [Pandoravirus inopinatum]	992	60	953	267	21	0	955
0	PanV_biw_369	941	QBZ80796.1 metallo-dependent hydrolase incomplete domain containing protein [Pandoravirus celtis]	877	60	949	287	17	2.70e-313	896
0	PanV_biw_369	941	UDO48033.1 hypothetical protein [Pandoravirus massiliensis]	949	45.9	994	430	23	3.08e-224	671
0	PanV_biw_369	941	YP_009480829.1 hypothetical protein pmac_cds_145 [Pandoravirus macleodensis]	992	44.3	1069	374	33	1.26e-216	653
2	PanV_biw_369	941	WBR14317.1 hypothetical protein pkur_cds_142 [Pandoravirus kuranda]	1061	43.4	1107	402	28	1.39e-215	652
1	PanV_biw_370	458	BCU03466.1 hypothetical protein [Pandoravirus japonicus]	426	96.7	427	13	1	1.63e-279	772
0	PanV_biw_370	458	UMO78985.1 hypothetical protein [Pandoravirus belohorizontensis]	430	83.3	432	65	3	2.84e-237	665
0	PanV_biw_370	458	YP_008318882.1 hypothetical protein pdul_cds_251 [Pandoravirus dulcis]	455	75.4	456	106	2	1.43e-229	647
0	PanV_biw_370	458	YP_008436783.1 hypothetical protein psal_cds_202 [Pandoravirus salinus]	437	53.3	450	170	8	1.69e-133	402
0	PanV_biw_370	458	QBZ80797.1 hypothetical protein pclt_cds_199 [Pandoravirus celtis]	439	51.5	445	168	6	9.9e-128	388
0	PanV_biw_370	458	YP_009482887.1 hypothetical protein pqer_cds_196 [Pandoravirus quercus]	436	50.2	444	172	7	6.9e-122	373
0	PanV_biw_370	458	YP_009120581.1 hypothetical protein TW95_gp1612 [Pandoravirus inopinatum]	313	51.1	321	129	4	2.47e-90	288
0	PanV_biw_370	458	YP_009430003.1 hypothetical protein psal_cds_358 [Pandoravirus salinus]	564	34.1	352	167	11	4.3e-30	135
0	PanV_biw_370	458	YP_008319116.2 hypothetical protein pdul_cds_402 [Pandoravirus dulcis]	573	35	357	165	15	5.47e-29	132
2	PanV_biw_370	458	YP_009483036.1 hypothetical protein pqer_cds_345 [Pandoravirus quercus]	602	32.4	404	187	14	2.27e-28	130
1	PanV_biw_371	195	BCU03467.1 hypothetical protein [Pandoravirus japonicus]	194	97.9	194	4	0	1.57e-114	334
0	PanV_biw_371	195	UMO78984.1 hypothetical protein [Pandoravirus belohorizontensis]	200	83.5	200	27	3	1.06e-95	287
0	PanV_biw_371	195	YP_008436784.1 hypothetical protein psal_cds_203 [Pandoravirus salinus]	199	77.3	198	38	3	5.09e-82	252
0	PanV_biw_371	195	YP_009482888.1 hypothetical protein pqer_cds_197 [Pandoravirus quercus]	269	74.6	197	43	3	2.1e-75	238
0	PanV_biw_371	195	QBZ80798.1 hypothetical protein pclt_cds_200 [Pandoravirus celtis]	196	71.4	206	33	5	1.23e-72	228
0	PanV_biw_371	195	YP_008318883.1 hypothetical protein pdul_cds_252 [Pandoravirus dulcis]	190	66.7	195	48	5	2.03e-72	228
0	PanV_biw_371	195	YP_009120580.1 hypothetical protein TW95_gp1611 [Pandoravirus inopinatum]	201	61.6	203	63	4	6.41e-69	219
0	PanV_biw_371	195	UDO48026.1 hypothetical protein [Pandoravirus massiliensis]	167	75.4	134	29	1	1.23e-51	174
0	PanV_biw_371	195	YP_009480833.1 hypothetical protein pmac_cds_149 [Pandoravirus macleodensis]	172	63.2	125	42	1	1.17e-50	172
2	PanV_biw_371	195	YP_009481774.1 hypothetical protein pneo_cds_164 [Pandoravirus neocaledonia]	168	61.5	179	42	2	2.07e-50	171
1	PanV_biw_373	545	BCU03469.1 ankyrin repeat domain containing protein [Pandoravirus japonicus]	438	99.8	438	1	0	4.5e-179	522
0	PanV_biw_373	545	UMO78983.1 Ankyrin repeat domain containing protein [Pandoravirus belohorizontensis]	437	91.8	257	20	1	1.84e-160	474
0	PanV_biw_373	545	YP_008318885.1 Ankyrin repeat domain containing protein [Pandoravirus dulcis]	439	81.8	258	45	2	1.04e-136	414
0	PanV_biw_373	545	QBZ80799.1 ankyrin repeat domain containing protein [Pandoravirus celtis]	439	66	244	77	3	7.44e-89	291
0	PanV_biw_373	545	BCU03824.1 ankyrin repeat domain containing protein [Pandoravirus japonicus]	386	64.8	236	81	2	4.65e-88	287
0	PanV_biw_373	545	YP_009480685.1 Ankyrin repeat domain containing protein [Pandoravirus macleodensis]	436	62.2	238	89	1	4.27e-83	276
[truncated: 7,606 more rows]
