# Supplementary material for: Horizontal transfer of a 180-kbp genomic fraction among the largest viral genomes
Source: Appl Environ Microbiol. 2026 Jun 18;92(7):e00105-26. doi: 10.1128/aem.00105-26 (PMC13390436; doi:10.1128/aem.00105-26)
Supplement: Table S3 — Tandem repeats detected inside the 180-kbp region and its neighborhood. [file aem.00105-26-s0003.xlsx]

## Sheet: TableS3
Table S3. Tandem repeats detected inside the 180-kbp region and its neighborhood
Start	End	Repeat Size	# Copies	Consensus size	% matches	% indels	Score	%A	%T	%G	%C	Entropy	Repeat unit	Repeat sequence
1103058	1103086	6	4.8	6	91	0	51	0	37	48	13	1.43	CGTCGG	CGTCGGCGTCGGCGTCGGCGCCGGCGTCG
1109417	1109459	15	2.9	15	82	0	51	11	46	18	23	1.82	CGTACCAATCGCCCT	CGTGCCACTCGTCCTCGTACCATTCGCCCTCGTACCGATCGCC
1114858	1114886	10	2.9	10	94	0	51	31	34	31	3	1.74	ACGACAGCGC	ACGACAGTGCACGACAGCGCACGACAGCG
1119554	1119580	2	13.5	2	100	0	54	48	0	51	0	1	GA	GAGAGAGAGAGAGAGAGAGAGAGAGAG
1124249	1124277	12	2.4	12	94	0	51	3	37	0	58	1.15	TTTCTCTCTCTC	TTTCTCTCTCTCTTTCTCTCTCTCTATCT
1125639	1125674	18	2	18	83	0	51	2	33	19	44	1.65	CGCCATCCTTTTCCTTGG	CGCCGTCCTTTTCCTTGGCGCCATCTTTTTCTTTGG
1129966	1130000	11	3	12	91	4	56	0	25	0	74	0.82	TCTCTTTTTTTC	TCTCTTTTTTTTCTCTTTTTTTCCCTCTTTTTTTC
1181146	1181177	11	2.9	11	100	0	64	0	9	6	84	0.78	TTTTCTTTTTG	TTTTCTTTTTGTTTTCTTTTTGTTTTCTTTTT
1235837	1235876	21	1.9	21	78	0	52	2	37	30	30	1.71	TGTCCTCGGCGTCGCAGTCCG	TGTCGTCGGCGTCGCAGTCCGTGTCCTCGTCTTCGCCGTC
1269271	1269495	81	2.8	82	67	4	203	14	39	28	17	1.89	CACCCGTTGGCCCTGAGCCACTTGAGCATGTCAAGGTGGCCGCCCTTGGCCGCCTCGCCGCACGCCCACACGCTCAAACGCG	CACCCGTTGGCCCTGAGCCATTGGAGCATGGCAAGGTGGCCGGCCTTGGCCGCTTCGCCGCACGCCCACACGCTCAAGGGCGCACCGTTTGCCACGACCCACTTGAGCACCTCAAACTGGCCGCCGCGTGCCGCCTGTCCGCACGTGTAATGGTCCCACTCGCACCCGTTGGCCCTCAGCCACTTGAGCATGTCGAGGTGTCCGCCCTTGGCCGCCTTGGCGCAC
1282311	1282351	21	2	21	80	0	54	21	39	34	4	1.75	CCAAAAGACGCCGACGCCGGT	CCAAAAGACGCGGTCGCCGGTCCACAAGGCGCCGACGCCGG
1301847	1301883	18	2.1	18	84	0	53	29	32	29	8	1.86	AATGCGAACCCGAACGCG	AATGCGAACCCGAGCGCGAATGCGACCCCGAATGCGA
*Red color indicates the detected repeats were inside the 180-kbp region.
